# Supplementary material for: Drivers of linkage disequilibrium across a species’ geographic range
Source: PLoS Genet. 2021 Mar 26;17(3):e1009477. doi: 10.1371/journal.pgen.1009477 (PMC8026057; doi:10.1371/journal.pgen.1009477)
Supplement: S1 Table — Indicated are the coordinates, the genetic cluster expansion distance from the core of each cluster, FIS based on microsatellite markers and the mean LD (r2 corrected for distance between SNPs) for genic and intergenic regions for each population across the genome. (XLSX) [file pgen.1009477.s008.xlsx]

## Sheet: S1 Table
S1 Table: Overview of the 52 studied populations. Indicated are the coordinates, the genetic cluster expansion distance from the core of each cluster, FIS based on microsatellite markers and the mean LD (r2 corrected for distance between SNPs) for genic and intergenic regions for each population across the genome.
Population	Latitude (°N)	Longitude (°W)	Cluster	Expansion Distance [km]	Fis	Mean genic LD	Mean intergenic LD	Type
IA1	41.9719	90.3748	West	402.03	0.065	0.0100988	-0.0134589	rear-edge
IA2	43.3554	91.8352	West	304.18	0.049	0.0115982	-0.0166986	rear-edge
IL1	41.0044	87.5595	West	871.57	0.077	0.0270655	0.00315338	non-rear-edge
IL2	42.42	87.8046	West	603.72	0.038	0.0105681	-0.0178192	non-rear-edge
IN1	41.6095	87.193	West	761.43	-0.031	-0.0169914	-0.0455645	non-rear-edge
MD1	38.8636	75.8408	East	289.01	0.044	0.00408336	-0.0219172	non-rear-edge
MD2	38.993	77.2465	East	230.85	0.017	-0.0177144	-0.042069	non-rear-edge
MD3	39.4913	78.9312	East	290.26	-0.003	-0.000230194	-0.0304457	non-rear-edge
MD4	39.7037	76.19	East	201.18	0.049	-0.0293973	-0.0487153	non-rear-edge
MI1	42.7034	86.2049	West	617.68	0.057	0.00367818	-0.0200497	non-rear-edge
MI2	44.0068	86.485	West	499.14	0.017	0.00394044	-0.0301337	non-rear-edge
MI3	45.7544	85.5034	West	479.57	-0.032	0.000988405	-0.024058	non-rear-edge
MI4	46.666	86.0201	West	624.43	0.04	0.0130409	-0.0213695	non-rear-edge
MI5	47.3803	87.9626	West	238.32	0.156	0.0290487	0.00263279	non-rear-edge
MI6	48.1628	88.4504	West	330.8	0.673	0.0182911	-0.014476	non-rear-edge
MO1	37.7234	92.0567	West	893.01	0.09	0.0221392	-0.00936711	rear-edge
MO2	38.4706	90.7051	West	791	0.677	0.0108364	-0.00895157	rear-edge
MO3	39.5856	91.9249	West	689.79	0.026	-0.0110675	-0.0446914	rear-edge
NC1	35.2508	83.0773	East	868.46	0.442	0.0241542	-0.0139993	non-rear-edge
NC2	36.0431	81.1582	East	686.11	0.043	0.01908	-0.014667	non-rear-edge
NC3	36.1141	81.6603	East	709.64	0.041	0.0172531	-0.0181363	non-rear-edge
NC4	36.4127	79.9624	East	593.27	0.021	0.0192311	-0.0175875	non-rear-edge
NJ1	40.4408	73.9854	East	172.26	-0.043	0.00930082	-0.0229804	rear-edge
NY1	41.3029	73.9805	East	193.11	0.051	-0.0246485	-0.054269	non-rear-edge
NY2	41.3248	73.9871	East	193.61	0.012	-0.00782149	-0.0373834	non-rear-edge
NY3	41.7283	73.5621	East	240.07	0.054	0.0113148	-0.0195265	non-rear-edge
NY4	42.3532	76.3914	East	273.62	0.011	-0.016463	-0.0399968	non-rear-edge
NY5	42.6559	74.0169	East	400.86	0.094	-0.0220282	-0.0413828	non-rear-edge
NY6	42.9961	76.0936	East	348.12	-0.047	-0.0185963	-0.0421044	non-rear-edge
OH1	41.6205	83.7876	West	819.24	0.68	0.0234364	-0.0109901	non-rear-edge
ON1	42.8744	79.1751	West	1105.49	0.7	0.0208968	-0.00582715	non-rear-edge
ON10	48.6038	86.3039	West	486.12	-0.021	0.0154326	-0.0114782	non-rear-edge
ON11	48.7677	87.1251	West	417.24	0.95	0.00343474	-0.0182345	non-rear-edge
ON12	49.6508	94.9244	West	690.89	0.025	0.0213862	-0.0133293	non-rear-edge
ON2	42.5799	80.3876	West	996.96	0.615	0.0282696	-0.00207604	non-rear-edge
ON3	43.2562	81.8359	West	872.34	-0.041	0.016324	-0.0139379	non-rear-edge
ON4	42.2617	81.846	West	935.85	0.458	0.0312099	0.00470066	non-rear-edge
ON5	45.6014	82.1364	West	698.89	0	0.0247014	-0.012169	non-rear-edge
ON6	45.7854	82.7514	West	662.38	0.015	0.0105554	-0.0191165	non-rear-edge
ON7	45.7813	82.7529	West	662.05	-0.002	0.0154895	-0.0204513	non-rear-edge
ON8	47.9338	84.8524	West	479.45	-0.038	0.0197865	-0.00468533	non-rear-edge
ON9	47.7918	84.8964	West	466.92	-0.062	0.0155711	-0.0148136	non-rear-edge
PA1	40.5079	80.3574	East	401.68	0.089	-0.00924145	-0.0332916	non-rear-edge
PA2	40.5656	75.3983	East	249.52	0.022	-0.00406746	-0.0343159	non-rear-edge
PA3	41.2802	77.8739	East	230.24	0.02	-0.0183403	-0.038907	non-rear-edge
PA4	42.1705	80.0699	West	1040.02	0.093	0.0210428	-0.0139113	non-rear-edge
VA1	37.4186	77.0213	East	403.9	0.026	-0.00997682	-0.0318341	non-rear-edge
VA2	37.8094	77.1235	East	363.95	0.197	0.0104163	-0.0208285	non-rear-edge
WI1	43.8275	89.7152	West	213.46	0.033	-0.0273534	-0.0420522	non-rear-edge
WI2	46.1142	92.0816	West	218.38	0.009	-0.000776224	-0.0269305	non-rear-edge
WI3	46.7301	90.8052	West	195.51	-0.005	0.0102431	-0.0169493	non-rear-edge
WV1	38.9631	79.2882	East	342.15	-0.052	0.00204408	-0.0286428	non-rear-edge
