# Supplementary material for: Drivers of linkage disequilibrium across a species’ geographic range
Source: PLoS Genet. 2021 Mar 26;17(3):e1009477. doi: 10.1371/journal.pgen.1009477 (PMC8026057; doi:10.1371/journal.pgen.1009477)
Supplement: S2 Table — Given are the adjusted p-values and the GO terms associated with a particular gene. Where available the homolog of each gene in A. thaliana with the respective gene names and gene description is given. Genes and GO terms in bold are shared with the outlier genes for mating system. Colours highlight different GO trait categories or genes with known function for the respective category in A. thaliana. (XLSX) [file pgen.1009477.s009.xlsx]

## Sheet: S10 Table
S2 Tables: Genes that show a significant relationship between range expansion and LD following a FDR correction for multiple testing. Given are the adjusted p-values and the GO terms associated with a particular gene. Where available the homolog of each gene in A. thaliana with the respective gene names and gene description is given. Genes and GO terms in bold are shared with the outlier genes fo…
Color code	Trait category
Red	Flowering/Photoperiod
Green	Growth/Maturation
Blue	Trichomes
Orange	Stress
Purple	Root
Gene ID	GO term	GO description	A. thaliana homolog	Other names	Description
AL1G10390	GO:0008150	A biological process represents a specific objective that the organism is genetically programmed to achieve. Biological processes are often described by their outcome or ending state, e.g., the biological process of cell division results in the creation of two daughter cells (a divided cell) from a single parent cell. A biological process is accomplished by a particular set of molecular functions…	AT1G01930		zinc finger protein-like protein
	GO:0009630	The orientation of plant parts under the stimulation of gravity.
AL1G12970	GO:0016310	The process of introducing a phosphate group into a molecule, usually with the formation of a phosphoric ester, a phosphoric anhydride or a phosphoric amide.	AT1G03470	NET3A	NETWORKED 3A - Encodes a member of the NET superfamily of proteins that potentially couples different membranes to the actin cytoskeleton in plant cells
	GO:0008150	A biological process represents a specific objective that the organism is genetically programmed to achieve. Biological processes are often described by their outcome or ending state, e.g., the biological process of cell division results in the creation of two daughter cells (a divided cell) from a single parent cell. A biological process is accomplished by a particular set of molecular functions…
AL1G13660	GO:0034968	The modification of a histone by addition of one or more methyl groups to a lysine residue.	AT1G04050	SDG13, SUVR1	Encodes SUVR1, one of the four closely related Arabidopsis SUVR proteins that belong to the SU(VAR)3-9 subgroup of SET-domain proteins. Proteins containing the evolutionarily conserved SET domain are involved in regulation of eukaryotic gene expression and chromatin structure through their histone lysine methyltransferase (HMTase) activity.
AL1G14830	GO:0010050	Any process involved in the transition of a plant from a juvenile phase of vegetative development to an adult phase of vegetative development.	AT1G05070		transmembrane protein, putative (DUF1068)
	GO:0008150	A biological process represents a specific objective that the organism is genetically programmed to achieve. Biological processes are often described by their outcome or ending state, e.g., the biological process of cell division results in the creation of two daughter cells (a divided cell) from a single parent cell. A biological process is accomplished by a particular set of molecular functions…
	GO:0009616	Specific posttranscriptional gene inactivation ('silencing') both of viral gene(s), and host gene(s) homologous to the viral genes. This silencing is triggered by viral infection, and occurs through a specific decrease in the level of mRNA of both host and viral genes.
AL1G17140	GO:0015824	The directed movement of proline, pyrrolidine-2-carboxylic acid, into, out of or within a cell, or between cells, by means of some agent such as a transporter or pore.	AT1G07030		Mitochondrial substrate carrier family protein
	GO:0006810	The directed movement of substances (such as macromolecules, small molecules, ions) or cellular components (such as complexes and organelles) into, out of or within a cell, or between cells, or within a multicellular organism by means of some agent such as a transporter, pore or motor protein.
	GO:0055085	The process in which a solute is transported across a lipid bilayer, from one side of a membrane to the other.
AL1G19190	GO:0008150	A biological process represents a specific objective that the organism is genetically programmed to achieve. Biological processes are often described by their outcome or ending state, e.g., the biological process of cell division results in the creation of two daughter cells (a divided cell) from a single parent cell. A biological process is accomplished by a particular set of molecular functions…	AT1G08760	CORD2	CORTICAL MICROTUBULE DISORDERING2 - CORD2 is a member of a novel and plant specific family of microtubule associated proteins. CORD1 binds microtubules via a conserved protein domain shared among family member
AL1G23040	GO:0006418	The synthesis of aminoacyl tRNA by the formation of an ester bond between the 3'-hydroxyl group of the most 3' adenosine of the tRNA and the alpha carboxylic acid group of an amino acid, to be used in ribosome-mediated polypeptide synthesis.	NA
	GO:0009069	The chemical reactions and pathways involving amino acids of the serine family, comprising cysteine, glycine, homoserine, selenocysteine and serine.
	GO:0008652	The chemical reactions and pathways resulting in the formation of amino acids, organic acids containing one or more amino substituents.
	GO:0000096	The chemical reactions and pathways involving amino acids containing sulfur, comprising cysteine, homocysteine, methionine and selenocysteine.
	GO:0034660	The chemical reactions and pathways involving non-coding RNA transcripts (ncRNAs).
	GO:0045893	Any process that activates or increases the frequency, rate or extent of cellular DNA-templated transcription.
	GO:0016226	The incorporation of iron and exogenous sulfur into a metallo-sulfur cluster.
	GO:0042793	The synthesis of RNA from a plastid DNA template, usually by a specific plastid RNA polymerase.
	GO:0006434	The process of coupling serine to seryl-tRNA, catalyzed by seryl-tRNA synthetase. The seryl-tRNA synthetase is a class-II synthetase. The activated amino acid is transferred to the 3'-OH group of a serine-accetping tRNA.
	GO:0042545	The series of events leading to chemical and structural alterations of an existing cell wall that can result in loosening, increased extensibility or disassembly.
	GO:0009793	The process whose specific outcome is the progression of the embryo over time, from zygote formation to the end of seed dormancy. An example of this process is found in Arabidopsis thaliana.
	GO:0006364	Any process involved in the conversion of a primary ribosomal RNA (rRNA) transcript into one or more mature rRNA molecules.
	GO:0009902	The process in which chloroplasts in photosynthetic cells migrate toward illuminated sites to optimize photosynthesis and move away from excessively illuminated areas to protect the photosynthetic machinery.
	GO:0035304	Any process that modulates the frequency, rate or extent of removal of phosphate groups from a protein.
	GO:0010207	The aggregation, arrangement and bonding together of a set of components to form a photosystem II complex on the thylakoid membrane. The photosystem II complex consists of at least 20 polypeptides and around 80 cofactors in most organisms.
	GO:0048481	The process whose specific outcome is the progression of the ovule over time, from its formation to the mature structure. The ovule is the structure in seed plants enclosing the female gametophyte, and is composed of the nucellus, one or two integuments, and the funiculus; it develops into the seed.
	GO:0009658	A process that is carried out at the cellular level which results in the assembly, arrangement of constituent parts, or disassembly of the chloroplast.
	GO:0010228	The process involved in transforming a meristem that produces vegetative structures, such as leaves, into a meristem that produces reproductive structures, such as a flower or an inflorescence.
	GO:0010027	A process that is carried out at the cellular level which results in the assembly, arrangement of constituent parts, or disassembly of the thylakoid membrane.
	GO:0006399	The chemical reactions and pathways involving tRNA, transfer RNA, a class of relatively small RNA molecules responsible for mediating the insertion of amino acids into the sequence of nascent polypeptide chains during protein synthesis. Transfer RNA is characterized by the presence of many unusual minor bases, the function of which has not been completely established.
	GO:0007005	A process that is carried out at the cellular level which results in the assembly, arrangement of constituent parts, or disassembly of a mitochondrion; includes mitochondrial morphogenesis and distribution, and replication of the mitochondrial genome as well as synthesis of new mitochondrial components.
	GO:0030154	The process in which relatively unspecialized cells, e.g. embryonic or regenerative cells, acquire specialized structural and/or functional features that characterize the cells, tissues, or organs of the mature organism or some other relatively stable phase of the organism's life history. Differentiation includes the processes involved in commitment of a cell to a specific fate and its subsequent…
	GO:0009965	The process in which the anatomical structures of the leaf are generated and organized.
AL1G23210	GO:0046835	The process of introducing a phosphate group into a carbohydrate, any organic compound based on the general formula Cx(H2O)y.	NA
	GO:0006096	The chemical reactions and pathways resulting in the breakdown of a carbohydrate into pyruvate, with the concomitant production of a small amount of ATP and the reduction of NAD(P) to NAD(P)H. Glycolysis begins with the metabolism of a carbohydrate to generate products that can enter the pathway and ends with the production of pyruvate. Pyruvate may be converted to acetyl-coenzyme A, ethanol, lac…
	GO:0006002	The chemical reactions and pathways involving fructose 6-phosphate, also known as F6P. The D-enantiomer is an important intermediate in glycolysis, gluconeogenesis, and fructose metabolism.
	GO:0046686	Any process that results in a change in state or activity of a cell or an organism (in terms of movement, secretion, enzyme production, gene expression, etc.) as a result of a cadmium (Cd) ion stimulus.
	GO:0009735	Any process that results in a change in state or activity of a cell or an organism (in terms of movement, secretion, enzyme production, gene expression, etc.) as a result of a cytokinin stimulus.
	GO:0015979	The synthesis by organisms of organic chemical compounds, especially carbohydrates, from carbon dioxide (CO2) using energy obtained from light rather than from the oxidation of chemical compounds.
AL1G28450	GO:0007049	The progression of biochemical and morphological phases and events that occur in a cell during successive cell replication or nuclear replication events. Canonically, the cell cycle comprises the replication and segregation of genetic material followed by the division of the cell, but in endocycles or syncytial cells nuclear replication or nuclear division may not be followed by cell division.	AT1G16330	CYCB3	core cell cycle genes
	GO:0051301	The process resulting in division and partitioning of components of a cell to form more cells; may or may not be accompanied by the physical separation of a cell into distinct, individually membrane-bounded daughter cells.
AL1G29050	GO:0009416	Any process that results in a change in state or activity of a cell or an organism (in terms of movement, secretion, enzyme production, gene expression, etc.) as a result of a light stimulus, electromagnetic radiation of wavelengths classified as infrared, visible or ultraviolet light.	AT1G16880	ACR11	ACT DOMAIN REPEATS 11 - Encodes a ACT domain-containing protein. The ACT domain, named after bacterial aspartate kinase, chorismate mutase and TyrA (prephenate dehydrogenase), is a regulatory domain that serves as an amino acid-binding site in feedback-regulated amino acid metabolic enzymes.
	GO:0009735	Any process that results in a change in state or activity of a cell or an organism (in terms of movement, secretion, enzyme production, gene expression, etc.) as a result of a cytokinin stimulus.
	GO:0019684	The light reactions of photosynthesis, which take place in photosystems II and I. Light energy is harvested and used to power the transfer of electrons among a series of electron donors and acceptors. The final electron acceptor is NADP+, which is reduced to NADPH. NADPH generated from light reactions is used in sugar synthesis in dark reactions. Light reactions also generate a proton motive forc…
	GO:0009409	Any process that results in a change in state or activity of a cell or an organism (in terms of movement, secretion, enzyme production, gene expression, etc.) as a result of a cold stimulus, a temperature stimulus below the optimal temperature for that organism.
	GO:0008152	The chemical reactions and pathways, including anabolism and catabolism, by which living organisms transform chemical substances. Metabolic processes typically transform small molecules, but also include macromolecular processes such as DNA repair and replication, and protein synthesis and degradation.
	GO:0042742	Reactions triggered in response to the presence of a bacterium that act to protect the cell or organism.
	GO:0009651	Any process that results in a change in state or activity of a cell or an organism (in terms of movement, secretion, enzyme production, gene expression, etc.) as a result of a stimulus indicating an increase or decrease in the concentration of salt (particularly but not exclusively sodium and chloride ions) in the environment.
	GO:0009744	Any process that results in a change in state or activity of a cell or an organism (in terms of movement, secretion, enzyme production, gene expression, etc.) as a result of a sucrose stimulus.
	GO:0009750	Any process that results in a change in state or activity of a cell or an organism (in terms of movement, secretion, enzyme production, gene expression, etc.) as a result of a fructose stimulus.
	GO:0030003	Any process involved in the maintenance of an internal steady state of cations at the level of a cell.
	GO:0006833	The directed movement of water (H2O) into, out of or within a cell, or between cells, by means of some agent such as a transporter or pore.
	GO:0070838	The directed movement of divalent metal cations, any metal ion with a +2 electric charge, into, out of or within a cell, or between cells, by means of some agent such as a transporter or pore.
AL1G32000	GO:0046777	The phosphorylation by a protein of one or more of its own amino acid residues (cis-autophosphorylation), or residues on an identical protein (trans-autophosphorylation).	AT1G19390		Wall-associated kinase family protein
	GO:0007178	A series of molecular signals initiated by the binding of an extracellular ligand to a receptor on the surface of the target cell where the receptor possesses serine/threonine kinase activity, and ending with regulation of a downstream cellular process, e.g. transcription.
	GO:0009755	A series of molecular signals mediated by the detection of a hormone.
	GO:0006468	The process of introducing a phosphate group on to a protein.
AL1G32370	GO:0015031	The directed movement of proteins into, out of or within a cell, or between cells, by means of some agent such as a transporter or pore.	AT1G19650		Sec14p-like phosphatidylinositol transfer family protein
	GO:0006810	The directed movement of substances (such as macromolecules, small molecules, ions) or cellular components (such as complexes and organelles) into, out of or within a cell, or between cells, or within a multicellular organism by means of some agent such as a transporter, pore or motor protein.
AL1G35120	GO:0016310	The process of introducing a phosphate group into a molecule, usually with the formation of a phosphoric ester, a phosphoric anhydride or a phosphoric amide.	AT1G21920	MRF1	MORN-MOTIF REPEAT PROTEIN REGULATING FLOWERING 1 - MRF1 is related to SET7/9 proteins but contains an atypical SET domain
AL1G35510	GO:0006355	Any process that modulates the frequency, rate or extent of cellular DNA-templated transcription.	AT1G22070	TGA3	TGA1A-RELATED GENE 3 - Encodes a transcription factor. Like other TGAla-related factors, TGA3 has a highly conserved bZIP region and exhibits similar DNA-binding properties
	GO:0006351	The cellular synthesis of RNA on a template of DNA.
	GO:0009862	The series of molecular signals mediated by salicylic acid involved in systemic acquired resistance.
	GO:0042742	Reactions triggered in response to the presence of a bacterium that act to protect the cell or organism.
	GO:0009626	The rapid, localized death of plant cells in response to invasion by a pathogen.
AL1G36060	GO:0008150	A biological process represents a specific objective that the organism is genetically programmed to achieve. Biological processes are often described by their outcome or ending state, e.g., the biological process of cell division results in the creation of two daughter cells (a divided cell) from a single parent cell. A biological process is accomplished by a particular set of molecular functions…	AT1G22520		MICOS complex subunit Mic10-like protein
AL1G37290	GO:0008150	A biological process represents a specific objective that the organism is genetically programmed to achieve. Biological processes are often described by their outcome or ending state, e.g., the biological process of cell division results in the creation of two daughter cells (a divided cell) from a single parent cell. A biological process is accomplished by a particular set of molecular functions…	AT1G23530		transmembrane protein
AL1G38940	GO:0008150	A biological process represents a specific objective that the organism is genetically programmed to achieve. Biological processes are often described by their outcome or ending state, e.g., the biological process of cell division results in the creation of two daughter cells (a divided cell) from a single parent cell. A biological process is accomplished by a particular set of molecular functions…	AT1G26761		Arabinanase/levansucrase/invertase
AL1G40370	GO:0006486	A protein modification process that results in the addition of a carbohydrate or carbohydrate derivative unit to a protein amino acid, e.g. the addition of glycan chains to proteins.	AT1G24560	PUF2	PLANT-UNIQUE RAB5 EFFECTOR 2- Effector molecule of the plant-unique RAB5, ARA6. Acts in the vacuolar/endocytic trafficking pathway with canonical RAB5 and SYP. Promotes recruitment of VSP9a onto the endosome, which is required for efficient RAB5 activation.
	GO:0006816	The directed movement of calcium (Ca) ions into, out of or within a cell, or between cells, by means of some agent such as a transporter or pore.
	GO:0008150	A biological process represents a specific objective that the organism is genetically programmed to achieve. Biological processes are often described by their outcome or ending state, e.g., the biological process of cell division results in the creation of two daughter cells (a divided cell) from a single parent cell. A biological process is accomplished by a particular set of molecular functions…
	GO:0009630	The orientation of plant parts under the stimulation of gravity.
AL1G43850	GO:0006412	The cellular metabolic process in which a protein is formed, using the sequence of a mature mRNA or circRNA molecule to specify the sequence of amino acids in a polypeptide chain. Translation is mediated by the ribosome, and begins with the formation of a ternary complex between aminoacylated initiator methionine tRNA, GTP, and initiation factor 2, which subsequently associates with the small sub…	NA
	GO:0006914	The cellular catabolic process in which cells digest parts of their own cytoplasm; allows for both recycling of macromolecular constituents under conditions of cellular stress and remodeling the intracellular structure for cell differentiation.
AL1G44780	GO:0055114	A metabolic process that results in the removal or addition of one or more electrons to or from a substance, with or without the concomitant removal or addition of a proton or protons.	AT1G30720	ATBBE10	FAD-binding Berberine family protein
AL1G45000	GO:0044210	The chemical reactions and pathways resulting in the formation of cytidine 5'-triphosphate (CTP) from simpler components.	AT1G30820	CTPS1	Cytidine triphosphate synthase
	GO:0006541	The chemical reactions and pathways involving glutamine, 2-amino-4-carbamoylbutanoic acid.
	GO:0006221	The chemical reactions and pathways resulting in the formation of a pyrimidine nucleotide, a compound consisting of nucleoside (a pyrimidine base linked to a deoxyribose or ribose sugar) esterified with a phosphate group at either the 3' or 5'-hydroxyl group of the sugar.
AL1G45970	GO:0008150	A biological process represents a specific objective that the organism is genetically programmed to achieve. Biological processes are often described by their outcome or ending state, e.g., the biological process of cell division results in the creation of two daughter cells (a divided cell) from a single parent cell. A biological process is accomplished by a particular set of molecular functions…	AT1G31870	BUD13	pre-mRNA-splicing factor of RES complex protein
AL1G46020	GO:2000280	Any process that modulates the frequency, rate or extent of root development.	AT1G31930	XLG3	Encodes XLG3 (extra-large G protein 3) that shows significant similarity to the G protein alpha subunit in its C terminal region. Involved in the regulation of root morphological and growth responses.
	GO:0007186	A series of molecular signals that proceeds with an activated receptor promoting the exchange of GDP for GTP on the alpha-subunit of an associated heterotrimeric G-protein complex. The GTP-bound activated alpha-G-protein then dissociates from the beta- and gamma-subunits to further transmit the signal within the cell. The pathway begins with receptor-ligand interaction, or for basal GPCR signalin…
	GO:0007165	The cellular process in which a signal is conveyed to trigger a change in the activity or state of a cell. Signal transduction begins with reception of a signal (e.g. a ligand binding to a receptor or receptor activation by a stimulus such as light), or for signal transduction in the absence of ligand, signal-withdrawal or the activity of a constitutively active receptor. Signal transduction ends…
	GO:0009617	Any process that results in a change in state or activity of a cell or an organism (in terms of movement, secretion, enzyme production, gene expression, etc.) as a result of a stimulus from a bacterium.
	GO:0007188	The series of molecular signals generated as a consequence of a G protein-coupled receptor binding to its physiological ligand, where the pathway proceeds through activation or inhibition of adenylyl cyclase activity and a subsequent change in the concentration of cyclic AMP (cAMP).
	GO:0008152	The chemical reactions and pathways, including anabolism and catabolism, by which living organisms transform chemical substances. Metabolic processes typically transform small molecules, but also include macromolecular processes such as DNA repair and replication, and protein synthesis and degradation.
	GO:0009723	Any process that results in a change in state or activity of a cell or an organism (in terms of movement, secretion, enzyme production, gene expression, etc.) as a result of an ethylene (ethene) stimulus.
AL1G46120	GO:0015031	The directed movement of proteins into, out of or within a cell, or between cells, by means of some agent such as a transporter or pore.	AT1G32050	SCAMP5	SECRETORY CARRIER MEMBRANE PROTEIN 5
AL1G46670	GO:0006096	The chemical reactions and pathways resulting in the breakdown of a carbohydrate into pyruvate, with the concomitant production of a small amount of ATP and the reduction of NAD(P) to NAD(P)H. Glycolysis begins with the metabolism of a carbohydrate to generate products that can enter the pathway and ends with the production of pyruvate. Pyruvate may be converted to acetyl-coenzyme A, ethanol, lac…	AT5G52920	PKP-BETA1, PKP1, PKP2,	PLASTIDIAL PYRUVATE KINASE 1, PLASTIDIAL PYRUVATE KINASE 2, PLASTIDIC PYRUVATE KINASE BETA SUBUNIT 1 - encodes a dominant chloroplast pyruvate kinase beta subunit. Important for seed oil biosynthesis
	GO:0010431	A process in seed development that occurs after embryogenesis by which a quiescent state is established in a seed. Seed maturation is characterized by storage compound accumulation, acquisition of desiccation tolerance, growth arrest and the entry into a dormancy period of variable length that is broken upon germination.
AL1G46900	GO:0009753	Any process that results in a change in state or activity of a cell or an organism (in terms of movement, secretion, enzyme production, gene expression, etc.) as a result of a jasmonic acid stimulus.	AT1G32640	ATMYC2, JAI1, JIN1, MYC2, RD22BP1, ZBF1	Encodes a MYC-related transcriptional activator with a typical DNA binding domain of a basic helix-loop-helix leucine zipper motif. Binds to an extended G-Box promoter motif and interacts with Jasmonate ZIM-domain proteins. MYC2 interacts with EIN3 and EIL1 to repress hook curvature and resistance to Botrytis cinera.Its transcription is induced by dehydration stress, ABA treatment and blue light …
	GO:0009611	Any process that results in a change in state or activity of a cell or an organism (in terms of movement, secretion, enzyme production, gene expression, etc.) as a result of a stimulus indicating damage to the organism.
	GO:0009737	Any process that results in a change in state or activity of a cell or an organism (in terms of movement, secretion, enzyme production, gene expression, etc.) as a result of an abscisic acid stimulus.
	GO:0009963	Any process that activates or increases the frequency, rate or extent of the chemical reactions and pathways resulting in the formation of flavonoids.
	GO:0006351	The cellular synthesis of RNA on a template of DNA.
	GO:0051090	Any process that modulates the frequency, rate or extent of the activity of a transcription factor, any factor involved in the initiation or regulation of transcription.
	GO:0009269	Any process that results in a change in state or activity of a cell or an organism (in terms of movement, secretion, enzyme production, gene expression, etc.) as a result of a desiccation stimulus, extreme dryness resulting from the prolonged deprivation of water.
	GO:0043619	Modulation of the frequency, rate or extent of transcription from an RNA polymerase II promoter as a result of a stimulus indicating the organism is under oxidative stress, a state often resulting from exposure to high levels of reactive oxygen species, e.g. superoxide anions, hydrogen peroxide (H2O2), and hydroxyl radicals.
	GO:2000068	Any process that modulates the frequency, rate or extent of defense response to insect.
	GO:0045893	Any process that activates or increases the frequency, rate or extent of cellular DNA-templated transcription.
	GO:0010200	A process that results in a change in state or activity of a cell or an organism (in terms of movement, secretion, enzyme production, gene expression, etc.) as a result of a chitin stimulus.
	GO:0009738	A series of molecular signals generated by the binding of the plant hormone abscisic acid (ABA) to a receptor, and ending with modulation of a cellular process, e.g. transcription.
AL1G48920	GO:0006413	The process preceding formation of the peptide bond between the first two amino acids of a protein. This includes the formation of a complex of the ribosome, mRNA or circRNA, and an initiation complex that contains the first aminoacyl-tRNA.	AT1G34360	ATIF3-1	translation initiation factor 3 (IF-3) family protein
AL1G49340	GO:0055114	A metabolic process that results in the removal or addition of one or more electrons to or from a substance, with or without the concomitant removal or addition of a proton or protons.	AT1G31170	SRX	SULFIREDOXIN - encodes a cysteine-sulfinic acid reductase (sulfiredoxin - EC 1.8.98.2) capable of reducing overoxidized plastidic 2-Cys-Prx involved in peroxide detoxification and response to oxidative stress
AL1G50640	GO:0006417	Any process that modulates the frequency, rate or extent of the chemical reactions and pathways resulting in the formation of proteins by the translation of mRNA or circRNA.	AT1G35730	PUM9	PUMILIO 9 - Encodes a member of the Arabidopsis Pumilio (APUM) proteins containing PUF domain (eight repeats of approximately 36 amino acids each). PUF proteins regulate both mRNA stability and translation through sequence-specific binding to the 3' UTR of target mRNA transcripts.
	GO:1902039	Any process that stops, prevents or reduces the frequency, rate or extent of seed dormancy process.
AL1G52150	GO:0015809	The directed movement of arginine, 2-amino-5-guanidinopentanoic acid, into, out of or within a cell, or between cells, by means of some agent such as a transporter or pore.	AT1G44100	AAP5	AMINO ACID PERMEASE 5
	GO:0003333	The process in which an amino acid is transported across a membrane.
	GO:0015802	The directed movement of basic amino acids, amino acids with a pH above 7, into, out of or within a cell, or between cells, by means of some agent such as a transporter or pore.
AL1G52180	GO:0008150	A biological process represents a specific objective that the organism is genetically programmed to achieve. Biological processes are often described by their outcome or ending state, e.g., the biological process of cell division results in the creation of two daughter cells (a divided cell) from a single parent cell. A biological process is accomplished by a particular set of molecular functions…	AT1G44120	CSI2	CELLULOSE SYNTHASE INTERACTIVE 2
	GO:0030048	Movement of organelles or other particles along actin filaments, or sliding of actin filaments past each other, mediated by motor proteins.
AL1G52590	GO:0019288	The chemical reactions and pathways resulting in the formation of isopentenyl diphosphate by the mevalonate-independent pathway. Isopentenyl diphosphate (IPP) is the fundamental unit in isoprenoid biosynthesis and is biosynthesized from pyruvate and glyceraldehyde 3-phosphate via intermediates, including 1-deoxy-D-xylulose 5-phosphate.	AT1G44920		transmembrane protein
	GO:0010027	A process that is carried out at the cellular level which results in the assembly, arrangement of constituent parts, or disassembly of the thylakoid membrane.
	GO:0008150	A biological process represents a specific objective that the organism is genetically programmed to achieve. Biological processes are often described by their outcome or ending state, e.g., the biological process of cell division results in the creation of two daughter cells (a divided cell) from a single parent cell. A biological process is accomplished by a particular set of molecular functions…
	GO:0030163	The chemical reactions and pathways resulting in the breakdown of a protein by the destruction of the native, active configuration, with or without the hydrolysis of peptide bonds.
	GO:0006508	The hydrolysis of proteins into smaller polypeptides and/or amino acids by cleavage of their peptide bonds.
	GO:0000413	The modification of a protein by cis-trans isomerization of a proline residue.
	GO:0006457	The process of assisting in the covalent and noncovalent assembly of single chain polypeptides or multisubunit complexes into the correct tertiary structure.
AL1G53090	GO:0030163	The chemical reactions and pathways resulting in the breakdown of a protein by the destruction of the native, active configuration, with or without the hydrolysis of peptide bonds.	AT1G53780		26S proteasome regulatory complex ATPase
	GO:0006457	The process of assisting in the covalent and noncovalent assembly of single chain polypeptides or multisubunit complexes into the correct tertiary structure.
	GO:0016787	Catalysis of the hydrolysis of various bonds, e.g. C-O, C-N, C-C, phosphoric anhydride bonds, etc. Hydrolase is the systematic name for any enzyme of EC class 3.
	GO:0000502	A large multisubunit complex which catalyzes protein degradation, found in eukaryotes, archaea and some bacteria. In eukaryotes, this complex consists of the barrel shaped proteasome core complex and one or two associated proteins or complexes that act in regulating entry into or exit from the core.
	GO:0005737	All of the contents of a cell excluding the plasma membrane and nucleus, but including other subcellular structures.
	GO:0005634	A membrane-bounded organelle of eukaryotic cells in which chromosomes are housed and replicated. In most cells, the nucleus contains all of the cell's chromosomes except the organellar chromosomes, and is the site of RNA synthesis and processing. In some species, or in specialized cell types, RNA metabolism or DNA replication may be absent.
	GO:0005524	Interacting selectively and non-covalently with ATP, adenosine 5'-triphosphate, a universally important coenzyme and enzyme regulator.
	GO:0000413	The modification of a protein by cis-trans isomerization of a proline residue.
	GO:0003755	Catalysis of the reaction: peptidyl-proline (omega=180) = peptidyl-proline (omega=0).
	GO:0016853	Catalysis of the geometric or structural changes within one molecule. Isomerase is the systematic name for any enzyme of EC class 5.
	GO:0017111	Catalysis of the reaction: a nucleoside triphosphate + H2O = nucleoside diphosphate + phosphate.
	GO:0008233	Catalysis of the hydrolysis of a peptide bond. A peptide bond is a covalent bond formed when the carbon atom from the carboxyl group of one amino acid shares electrons with the nitrogen atom from the amino group of a second amino acid.
	GO:0006508	The hydrolysis of proteins into smaller polypeptides and/or amino acids by cleavage of their peptide bonds.
	GO:0000166	Interacting selectively and non-covalently with a nucleotide, any compound consisting of a nucleoside that is esterified with (ortho)phosphate or an oligophosphate at any hydroxyl group on the ribose or deoxyribose.
	GO:0005515	Interacting selectively and non-covalently with any protein or protein complex (a complex of two or more proteins that may include other nonprotein molecules).
AL1G53700	GO:0042546	A cellular process that results in the biosynthesis of constituent macromolecules, assembly, and arrangement of constituent parts of a cell wall. Includes biosynthesis of constituent macromolecules, such as proteins and polysaccharides, and those macromolecular modifications that are involved in synthesis or assembly of the cellular component. A cell wall is the rigid or semi-rigid envelope lying…	AT1G47410		hypothetical protein
	GO:0044036	The chemical reactions and pathways involving macromolecules forming, or destined to form, part of the cell wall. A cell wall is a rigid or semi-rigid envelope lying outside the cell membrane of plant, fungal and most prokaryotic cells, maintaining their shape and protecting them from osmotic lysis.
	GO:0016926	The process in which a SUMO protein (small ubiquitin-related modifier) is cleaved from its target protein.
	GO:0045492	The chemical reactions and pathways resulting in the formation of xylan, a polymer containing a beta-1,4-linked D-xylose backbone.
	GO:0010413	The chemical reactions and pathways involving xylan, a polymer containing a beta-(1->4)-linked D-xylose backbone decorated with glucuronic acid side units.
	GO:0008150	A biological process represents a specific objective that the organism is genetically programmed to achieve. Biological processes are often described by their outcome or ending state, e.g., the biological process of cell division results in the creation of two daughter cells (a divided cell) from a single parent cell. A biological process is accomplished by a particular set of molecular functions…
AL1G54700	GO:0010231	Any process that maintains a seed in a dormant state.	AT1G48130	PER1	1-CYSTEINE PEROXIREDOXIN 1 - encodes a protein similar to the 1-cysteine (1-Cys) peroxiredoxin family of antioxidants. Expression is limited to seed (aleurone and embryo) and is not induced by ABA or drought
	GO:0055114	A metabolic process that results in the removal or addition of one or more electrons to or from a substance, with or without the concomitant removal or addition of a proton or protons.
	GO:0009269	Any process that results in a change in state or activity of a cell or an organism (in terms of movement, secretion, enzyme production, gene expression, etc.) as a result of a desiccation stimulus, extreme dryness resulting from the prolonged deprivation of water.
AL1G54760	GO:0008150	A biological process represents a specific objective that the organism is genetically programmed to achieve. Biological processes are often described by their outcome or ending state, e.g., the biological process of cell division results in the creation of two daughter cells (a divided cell) from a single parent cell. A biological process is accomplished by a particular set of molecular functions…	AT1G48180		target of trans acting-siR480/255 protein
AL1G55780	GO:0008150	A biological process represents a specific objective that the organism is genetically programmed to achieve. Biological processes are often described by their outcome or ending state, e.g., the biological process of cell division results in the creation of two daughter cells (a divided cell) from a single parent cell. A biological process is accomplished by a particular set of molecular functions…	AT1G48950		C3HC zinc finger-like protein
AL1G56110	GO:0010218	Any process that results in a change in state or activity of a cell or an organism (in terms of movement, secretion, enzyme production, gene expression, etc.) as a result of far red light stimulus. Far red light is electromagnetic radiation of wavelength 700-800nm. An example of this response is seen at the beginning of many plant species developmental stages. These include germination, and the p…	AT3G18780	ACT2, ENL2, FIZ2, LSR2	DEFORMED ROOT HAIRS 1, ENHANCER OF LRX1 2, FRIZZY AND KINKED SHOOTS 2, LIGHT STRESS-REGULATED 2 - Encodes an actin that is constitutively expressed in vegetative structures but not pollen. ACT2 is involved in tip growth of root hairs
	GO:0010114	Any process that results in a change in state or activity of a cell or an organism (in terms of movement, secretion, enzyme production, gene expression, etc.) as a result of a red light stimulus. Red light is electromagnetic radiation of wavelength of 580-700nm. An example of this response is seen at the beginning of many plant species developmental stages. These include germination, and the poin…
	GO:0010053	The process in which a relatively unspecialized cell in the root epidermis acquires the specialized features of a trichoblast or atrichoblast.
	GO:0009644	Any process that results in a change in state or activity of a cell or an organism (in terms of movement, secretion, enzyme production, gene expression, etc.) as a result of a high light intensity stimulus.
	GO:0048767	The process in which the root hair grows longer.
	GO:0009735	Any process that results in a change in state or activity of a cell or an organism (in terms of movement, secretion, enzyme production, gene expression, etc.) as a result of a cytokinin stimulus.
	GO:0048768	Localized growth of a plant root hair tip by extension of the cell wall.
AL1G57200	GO:0006995	Any process that results in a change in state or activity of a cell (in terms of movement, secretion, enzyme production, gene expression, etc.) as a result of deprivation of nitrogen.	AT1G49750		Leucine-rich repeat (LRR) family protein
	GO:0009755	A series of molecular signals mediated by the detection of a hormone.
	GO:0046777	The phosphorylation by a protein of one or more of its own amino acid residues (cis-autophosphorylation), or residues on an identical protein (trans-autophosphorylation).
AL1G60040	GO:0006508	The hydrolysis of proteins into smaller polypeptides and/or amino acids by cleavage of their peptide bonds.	AT1G51980		Insulinase (Peptidase family M16) protein
	GO:0009735	Any process that results in a change in state or activity of a cell or an organism (in terms of movement, secretion, enzyme production, gene expression, etc.) as a result of a cytokinin stimulus.
	GO:0009651	Any process that results in a change in state or activity of a cell or an organism (in terms of movement, secretion, enzyme production, gene expression, etc.) as a result of a stimulus indicating an increase or decrease in the concentration of salt (particularly but not exclusively sodium and chloride ions) in the environment.
AL1G61400	GO:0008152	The chemical reactions and pathways, including anabolism and catabolism, by which living organisms transform chemical substances. Metabolic processes typically transform small molecules, but also include macromolecular processes such as DNA repair and replication, and protein synthesis and degradation.	AT1G53040		tRNA (met) cytidine acetyltransferase, putative
AL1G61690	GO:0006810	The directed movement of substances (such as macromolecules, small molecules, ions) or cellular components (such as complexes and organelles) into, out of or within a cell, or between cells, or within a multicellular organism by means of some agent such as a transporter, pore or motor protein.	AT1G53270	ABCG10	ATP-BINDING CASSETTE G10
AL1G62170	GO:0009651	Any process that results in a change in state or activity of a cell or an organism (in terms of movement, secretion, enzyme production, gene expression, etc.) as a result of a stimulus indicating an increase or decrease in the concentration of salt (particularly but not exclusively sodium and chloride ions) in the environment.	AT1G53580	ETHE1, GLY3	ETHYLMALONIC ENCEPHALOPATHY PROTEIN1, GLYOXALASE 2-3, GLYOXALASE II 3 -Mononuclear Fe(II)-containing member of the b-lactamase fold superfamily. ETHE1 is homodimeric in solution, exhibits low-level esterase activity, and specifically binds a single Fe(II) atom in the active site
	GO:0048316	The process whose specific outcome is the progression of the seed over time, from its formation to the mature structure. A seed is a propagating organ formed in the sexual reproductive cycle of gymnosperms and angiosperms, consisting of a protective coat enclosing an embryo and food reserves.
	GO:0009960	The process whose specific outcome is the progression of the endosperm over time, from its formation to the mature structure. The endosperm is formed during fertilization and provides nutrients to the developing embryo.
	GO:0009793	The process whose specific outcome is the progression of the embryo over time, from zygote formation to the end of seed dormancy. An example of this process is found in Arabidopsis thaliana.
AL1G62340	GO:0030091	The process of restoring a protein to its original state after damage by such things as oxidation or spontaneous decomposition of residues.	AT1G53670	MSRB1	methionine sulfoxide reductase B 1
	GO:0055114	A metabolic process that results in the removal or addition of one or more electrons to or from a substance, with or without the concomitant removal or addition of a proton or protons.
	GO:0006979	Any process that results in a change in state or activity of a cell or an organism (in terms of movement, secretion, enzyme production, gene expression, etc.) as a result of oxidative stress, a state often resulting from exposure to high levels of reactive oxygen species, e.g. superoxide anions, hydrogen peroxide (H2O2), and hydroxyl radicals.
AL1G63030	GO:0010468	Any process that modulates the frequency, rate or extent of gene expression. Gene expression is the process in which a gene's coding sequence is converted into a mature gene product or products (proteins or RNA). This includes the production of an RNA transcript as well as any processing to produce a mature RNA product or an mRNA or circRNA (for protein-coding genes) and the translation of that m…	AT1G54270	EIF4A-2	member of eIF4A - eukaryotic initiation factor 4A
	GO:0010501	The process in which a secondary structure of RNA are broken or 'melted'.
	GO:0006413	The process preceding formation of the peptide bond between the first two amino acids of a protein. This includes the formation of a complex of the ribosome, mRNA or circRNA, and an initiation complex that contains the first aminoacyl-tRNA.
	GO:0046686	Any process that results in a change in state or activity of a cell or an organism (in terms of movement, secretion, enzyme production, gene expression, etc.) as a result of a cadmium (Cd) ion stimulus.
AL1G63040	GO:0015914	The directed movement of phospholipids into, out of or within a cell, or between cells, by means of some agent such as a transporter or pore. Phospholipids are any lipids containing phosphoric acid as a mono- or diester.	AT1G54280	ALA6	AMINOPHOSPHOLIPID ATPASE 6 - Encodes a member of the P4 subfamily of P-type ATPases expressed in the pollen plasma membrane
	GO:0045332	The movement of a phospholipid molecule from one leaflet of a membrane bilayer to the opposite leaflet.
AL1G63760	GO:0015031	The directed movement of proteins into, out of or within a cell, or between cells, by means of some agent such as a transporter or pore.	AT1G55690		Sec14p-like phosphatidylinositol transfer family protein
AL2G10030	GO:0008150	A biological process represents a specific objective that the organism is genetically programmed to achieve. Biological processes are often described by their outcome or ending state, e.g., the biological process of cell division results in the creation of two daughter cells (a divided cell) from a single parent cell. A biological process is accomplished by a particular set of molecular functions…	AT1G64720	CP5	membrane related protein CP5
AL2G10130	GO:0048364	The process whose specific outcome is the progression of the root over time, from its formation to the mature structure. The root is the water- and mineral-absorbing part of a plant which is usually underground, does not bear leaves, tends to grow downwards and is typically derived from the radicle of the embryo.	AT1G64625	FST, LHL3	FEHLSTART, LONESOME HIGHWAY LIKE 3 - Encodes a plant-specific basic helix-loop-helix (bHLH) protein that is required for normal meiotic entry and the establishment of meiotic synchrony. It plays a role in xylem differentiation downstream of auxin.
	GO:0016310	The process of introducing a phosphate group into a molecule, usually with the formation of a phosphoric ester, a phosphoric anhydride or a phosphoric amide.
	GO:0006351	The cellular synthesis of RNA on a template of DNA.
AL2G14760	GO:0006468	The process of introducing a phosphate group on to a protein.	AT1G61500		S-locus lectin protein kinase family protein
	GO:0048544	The process, involving the sharing and interaction of the single locus incompatibility haplotypes, involved in the recognition or rejection of the self pollen by cells in the stigma. This process ensures out-breeding in certain plant species.
	GO:0046777	The phosphorylation by a protein of one or more of its own amino acid residues (cis-autophosphorylation), or residues on an identical protein (trans-autophosphorylation).
	GO:0009755	A series of molecular signals mediated by the detection of a hormone.
	GO:0007178	A series of molecular signals initiated by the binding of an extracellular ligand to a receptor on the surface of the target cell where the receptor possesses serine/threonine kinase activity, and ending with regulation of a downstream cellular process, e.g. transcription.
AL2G15160	GO:0006952	Reactions, triggered in response to the presence of a foreign body or the occurrence of an injury, which result in restriction of damage to the organism attacked or prevention/recovery from the infection caused by the attack.	AT1G61180	UNI	LRR and NB-ARC domains-containing disease resistance protein
AL2G15960	GO:0007178	A series of molecular signals initiated by the binding of an extracellular ligand to a receptor on the surface of the target cell where the receptor possesses serine/threonine kinase activity, and ending with regulation of a downstream cellular process, e.g. transcription.	AT1G60630		Leucine-rich repeat protein kinase family protein
	GO:0046777	The phosphorylation by a protein of one or more of its own amino acid residues (cis-autophosphorylation), or residues on an identical protein (trans-autophosphorylation).
	GO:0009755	A series of molecular signals mediated by the detection of a hormone.
	GO:0006468	The process of introducing a phosphate group on to a protein.
AL2G16390	GO:0005975	The chemical reactions and pathways involving carbohydrates, any of a group of organic compounds based of the general formula Cx(H2O)y. Includes the formation of carbohydrate derivatives by the addition of a carbohydrate residue to another molecule.	AT1G60260	BGLU5	BETA GLUCOSIDASE 5
AL2G16860	GO:0006351	The cellular synthesis of RNA on a template of DNA.	AT1G59890	SNL5	SIN3-LIKE 5
	GO:0006355	Any process that modulates the frequency, rate or extent of cellular DNA-templated transcription.
AL2G17100	GO:0006952	Reactions, triggered in response to the presence of a foreign body or the occurrence of an injury, which result in restriction of damage to the organism attacked or prevention/recovery from the infection caused by the attack.	AT1G59780		NB-ARC domain-containing disease resistance protein
AL2G22160	GO:0006351	The cellular synthesis of RNA on a template of DNA.	AT1G65470	FAS1, FUGU2, NFB2	FASCIATA, NUCLEOSOME/CHROMATIN ASSEMBLY FACTOR GROUP B - Chromatin Assembly Factor-1 (CAF-1) p150 subunit. Mutants have reduced heterochromatin content. In Arabidopsis, the three CAF-1 subunits are encoded by FAS1, FAS2 and, most likely, MSI1, respectively. Mutations in FAS1 or FAS2 lead to increased frequency of homologous recombination and T-DNA integration in Arabidopsis.
	GO:0009555	The process whose specific outcome is the progression of the pollen grain over time, from its formation to the mature structure. The process begins with the meiosis of the microsporocyte to form four haploid microspores. The nucleus of each microspore then divides by mitosis to form a two-celled organism, the pollen grain, that contains a tube cell as well as a smaller generative cell. The pollen…
	GO:0000724	The error-free repair of a double-strand break in DNA in which the broken DNA molecule is repaired using homologous sequences. A strand in the broken DNA searches for a homologous region in an intact chromosome to serve as the template for DNA synthesis. The restoration of two intact DNA molecules results in the exchange, reciprocal or nonreciprocal, of genetic material between the intact DNA mol…
	GO:0008283	The multiplication or reproduction of cells, resulting in the expansion of a cell population.
	GO:0010026	The process in which a relatively unspecialized epidermal cell acquires the specialized features of a trichome cell. An example of this process is found in Arabidopsis thaliana.
	GO:0048366	The process whose specific outcome is the progression of the leaf over time, from its formation to the mature structure.
	GO:0031507	The assembly of chromatin into heterochromatin, a compact and highly condensed form that is often, but not always, transcriptionally silent.
	GO:0006260	The cellular metabolic process in which a cell duplicates one or more molecules of DNA. DNA replication begins when specific sequences, known as origins of replication, are recognized and bound by initiation proteins, and ends when the original DNA molecule has been completely duplicated and the copies topologically separated. The unit of replication usually corresponds to the genome of the cell,…
	GO:0006355	Any process that modulates the frequency, rate or extent of cellular DNA-templated transcription.
	GO:0006310	Any process in which a new genotype is formed by reassortment of genes resulting in gene combinations different from those that were present in the parents. In eukaryotes genetic recombination can occur by chromosome assortment, intrachromosomal recombination, or nonreciprocal interchromosomal recombination. Interchromosomal recombination occurs by crossing over. In bacteria it may occur by genet…
	GO:0009934	Any process that modulates the frequency, rate or extent of meristem organization.
	GO:0045787	Any process that activates or increases the rate or extent of progression through the cell cycle.
	GO:0006325	Any process that results in the specification, formation or maintenance of the physical structure of eukaryotic chromatin.
	GO:0006334	The aggregation, arrangement and bonding together of a nucleosome, the beadlike structural units of eukaryotic chromatin composed of histones and DNA.
AL2G22480	GO:0008150	A biological process represents a specific objective that the organism is genetically programmed to achieve. Biological processes are often described by their outcome or ending state, e.g., the biological process of cell division results in the creation of two daughter cells (a divided cell) from a single parent cell. A biological process is accomplished by a particular set of molecular functions…	AT1G65540	LETM2	LEUCINE ZIPPER-EF-HAND-CONTAINING TRANSMEMBRANE PROTEIN 2
AL2G29900	GO:0010094	The process in which a floral organ primordium acquires the carpel identity. Identity is considered to be the aggregate of characteristics by which a structure is recognized.	AT1G70510	ATK1, KNAT2	ARABIDOPSIS THALIANA KN 1, KNOTTED-LIKE FROM ARABIDOPSIS THALIANA 2 - A member of class I knotted1-like homeobox gene family (together with KNAT1). Similar to the knotted1 (kn1) homeobox gene of maize. KNAT2 acts synergistically with cytokinins and antagonistically with ethylene based on ectopic expression studies in different mutant backgrounds and hormone treatments. In addition, KNAT2 is negat…
	GO:0009736	A series of molecular signals generated by the binding of a cytokinin to a receptor, and ending with regulation of a downstream cellular process, e.g. transcription.
	GO:0006355	Any process that modulates the frequency, rate or extent of cellular DNA-templated transcription.
AL2G30770	GO:0006633	The chemical reactions and pathways resulting in the formation of a fatty acid, any of the aliphatic monocarboxylic acids that can be liberated by hydrolysis from naturally occurring fats and oils. Fatty acids are predominantly straight-chain acids of 4 to 24 carbon atoms, which may be saturated or unsaturated; branched fatty acids and hydroxy fatty acids also occur, and very long chain acids of …	AT1G71160	KCS7	3-KETOACYL-COA SYNTHASE 7 - Encodes KCS7, a member of the 3-ketoacyl-CoA synthase family involved in the biosynthesis of VLCFA (very long chain fatty acids)
	GO:0008152	The chemical reactions and pathways, including anabolism and catabolism, by which living organisms transform chemical substances. Metabolic processes typically transform small molecules, but also include macromolecular processes such as DNA repair and replication, and protein synthesis and degradation.
	GO:0008610	The chemical reactions and pathways resulting in the formation of lipids, compounds soluble in an organic solvent but not, or sparingly, in an aqueous solvent.
AL2G31070	GO:0006468	The process of introducing a phosphate group on to a protein.	AT1G71410	SCYL2B	One of two paralogs in Arabidopsis.SCYL2B is a membrane localized protein that interacts with components of clathrin-mediated vesicle trafficking pathways. Loss of both SCYL2B and .SCYL2A results in severe growth defects.
AL2G32330	GO:0000956	The chemical reactions and pathways resulting in the breakdown of nuclear-transcribed mRNAs in eukaryotic cells.	AT1G72650	TRFL6	Arabidopsis thaliana myb family transcription factor
	GO:0031627	The process in which linear telomeric DNA is remodeled into duplex loops, by the invasion of a 3' single-stranded overhang into the duplex region.
	GO:0009651	Any process that results in a change in state or activity of a cell or an organism (in terms of movement, secretion, enzyme production, gene expression, etc.) as a result of a stimulus indicating an increase or decrease in the concentration of salt (particularly but not exclusively sodium and chloride ions) in the environment.
	GO:0010048	The process of thermal induction in plants in which flowering is promoted by exposure to low temperatures.
	GO:0046686	Any process that results in a change in state or activity of a cell or an organism (in terms of movement, secretion, enzyme production, gene expression, etc.) as a result of a cadmium (Cd) ion stimulus.
	GO:0045892	Any process that stops, prevents, or reduces the frequency, rate or extent of cellular DNA-templated transcription.
AL2G34080	GO:0046777	The phosphorylation by a protein of one or more of its own amino acid residues (cis-autophosphorylation), or residues on an identical protein (trans-autophosphorylation).	AT1G74190	RLP15	RECEPTOR LIKE PROTEIN 15
	GO:0009755	A series of molecular signals mediated by the detection of a hormone.
AL2G35720	GO:0008150	A biological process represents a specific objective that the organism is genetically programmed to achieve. Biological processes are often described by their outcome or ending state, e.g., the biological process of cell division results in the creation of two daughter cells (a divided cell) from a single parent cell. A biological process is accomplished by a particular set of molecular functions…	NA
AL2G35810	GO:0006468	The process of introducing a phosphate group on to a protein.	AT1G75820	CLV1, FAS3, FLO5	FLOWER DEVELOPMENT 5 - Putative receptor kinase with an extracellular leucine-rich domain. Controls shoot and floral meristem size, and contributes to establish and maintain floral meristem identity. Negatively regulated by KAPP (kinase-associated protein phosphatase). CLV3 peptide binds directly CLV1 ectodomain.
	GO:0009755	A series of molecular signals mediated by the detection of a hormone.
	GO:0046777	The phosphorylation by a protein of one or more of its own amino acid residues (cis-autophosphorylation), or residues on an identical protein (trans-autophosphorylation).
	GO:0009934	Any process that modulates the frequency, rate or extent of meristem organization.
	GO:0007275	The biological process whose specific outcome is the progression of a multicellular organism over time from an initial condition (e.g. a zygote or a young adult) to a later condition (e.g. a multicellular animal or an aged adult).
	GO:0030154	The process in which relatively unspecialized cells, e.g. embryonic or regenerative cells, acquire specialized structural and/or functional features that characterize the cells, tissues, or organs of the mature organism or some other relatively stable phase of the organism's life history. Differentiation includes the processes involved in commitment of a cell to a specific fate and its subsequent…
	GO:0016310	The process of introducing a phosphate group into a molecule, usually with the formation of a phosphoric ester, a phosphoric anhydride or a phosphoric amide.
	GO:0023014	A process in which the transfer of one or more phosphate groups to a substrate transmits a signal to the phosphorylated substrate.
AL3G10820	GO:0008152	The chemical reactions and pathways, including anabolism and catabolism, by which living organisms transform chemical substances. Metabolic processes typically transform small molecules, but also include macromolecular processes such as DNA repair and replication, and protein synthesis and degradation.	AT3G01380		sulfatase and phosphatidylinositolglycan class N domain-containing protein
	GO:0006506	The chemical reactions and pathways resulting in the formation of a glycosylphosphatidylinositol (GPI) anchor that attaches some membrane proteins to the lipid bilayer of the cell membrane. The phosphatidylinositol group is linked via the C-6 hydroxyl residue of inositol to a carbohydrate chain which is itself linked to the protein via an ethanolamine phosphate group, its amino group forming an a…
AL3G11750	GO:0051301	The process resulting in division and partitioning of components of a cell to form more cells; may or may not be accompanied by the physical separation of a cell into distinct, individually membrane-bounded daughter cells.	AT3G02450	FTSHI3	FILAMENTATION-TEMPERATURE-SENSITIVE PROTEIN H - Proteolytically inactive member of the FtsH (filamentation-temperature-sensitive protein H) protease family due to mutations in the protease domain.
AL3G14740	GO:0016310	The process of introducing a phosphate group into a molecule, usually with the formation of a phosphoric ester, a phosphoric anhydride or a phosphoric amide.	AT3G04680	CLPS3	CLP-SIMILAR PROTEIN 3 - Encodes a nuclear protein that functions in mRNA processing. Mutations in this gene cause embryo lethality and reduced transmission through the female gametophyte. Over-expression of a CLPS3:TAP protein changes the relative levels of two alternatively processed FCA transcripts. It also causes abnormal phyllotaxy and flower development, early flowering under long and short …
	GO:0031124	Any process involved in forming the mature 3' end of an mRNA molecule.
	GO:0010228	The process involved in transforming a meristem that produces vegetative structures, such as leaves, into a meristem that produces reproductive structures, such as a flower or an inflorescence.
	GO:0006397	Any process involved in the conversion of a primary mRNA transcript into one or more mature mRNA(s) prior to translation into polypeptide.
	GO:0048827	The process whose specific outcome is the progression of a phyllome over time, from its formation to the mature structure. A phyllome is a collective term for all the different types of leaves appearing on plants.
	GO:0006378	The enzymatic addition of a sequence of 40-200 adenylyl residues at the 3' end of a eukaryotic mRNA primary transcript.
	GO:0006379	Any process in which a pre-mRNA or mRNA molecule is cleaved at specific sites or in a regulated manner.
	GO:0009908	The process whose specific outcome is the progression of the flower over time, from its formation to the mature structure. The flower is the reproductive structure in a plant, and its development begins with the transition of the vegetative or inflorescence meristem into a floral meristem.
	GO:0006388	Splicing of tRNA substrates via recognition of the folded RNA structure that brings the 5' and 3' splice sites into proximity and cleavage of the RNA at both the 3' and 5' splice sites by an endonucleolytic mechanism, followed by ligation of the exons.
AL3G16280	GO:0009395	The chemical reactions and pathways resulting in the breakdown of phospholipids, any lipid containing phosphoric acid as a mono- or diester.	AT3G05630	PDLZ2, PLDZETA2	PHOSPHOLIPASE D P2, PHOSPHOLIPASE D ZETA 2 - Encodes a member of the PXPH-PLD subfamily of phospholipase D proteins. Regulates vesicle trafficking. Required for auxin transport and distribution and hence auxin responses. This subfamily is novel structurally different from the majority of plant PLDs by having phox homology (PX) and pleckstrin homology (PH) domains. Involved regulating root develop…
	GO:0008152	The chemical reactions and pathways, including anabolism and catabolism, by which living organisms transform chemical substances. Metabolic processes typically transform small molecules, but also include macromolecular processes such as DNA repair and replication, and protein synthesis and degradation.
	GO:0006995	Any process that results in a change in state or activity of a cell (in terms of movement, secretion, enzyme production, gene expression, etc.) as a result of deprivation of nitrogen.
	GO:0060627	Any process that modulates the rate, frequency, or extent of vesicle-mediated transport, the directed movement of substances, either within a vesicle or in the vesicle membrane, into, out of or within a cell.
	GO:0019375	The chemical reactions and pathways resulting in the formation of galactolipids, any glycolipid containing one of more residues of galactose and/or N-acetylgalactosamine.
	GO:0048364	The process whose specific outcome is the progression of the root over time, from its formation to the mature structure. The root is the water- and mineral-absorbing part of a plant which is usually underground, does not bear leaves, tends to grow downwards and is typically derived from the radicle of the embryo.
	GO:0009733	Any process that results in a change in state or activity of a cell or an organism (in terms of movement, secretion, enzyme production, gene expression, etc.) as a result of an auxin stimulus.
	GO:0016036	Any process that results in a change in state or activity of a cell (in terms of movement, secretion, enzyme production, gene expression, etc.) as a result of deprivation of phosphate.
AL3G20880	GO:0008150	A biological process represents a specific objective that the organism is genetically programmed to achieve. Biological processes are often described by their outcome or ending state, e.g., the biological process of cell division results in the creation of two daughter cells (a divided cell) from a single parent cell. A biological process is accomplished by a particular set of molecular functions…	AT3G09670	PDP2	PWWP domain protein involved in regulation of FLC and flowering time.
	GO:0055114	A metabolic process that results in the removal or addition of one or more electrons to or from a substance, with or without the concomitant removal or addition of a proton or protons.
AL3G22710	GO:0055114	A metabolic process that results in the removal or addition of one or more electrons to or from a substance, with or without the concomitant removal or addition of a proton or protons.	AT3G11180	JOX1	One of 4 paralogs encoding a 2-oxoglutarate/Fe(II)-dependent oxygenases that hydroxylates JA to 12-OH-JA.
AL3G23110	GO:0010075	Any process involved in maintaining the size and shape of a meristem.	AT3G11560		LETM1-like protein
AL3G25850	GO:0008150	A biological process represents a specific objective that the organism is genetically programmed to achieve. Biological processes are often described by their outcome or ending state, e.g., the biological process of cell division results in the creation of two daughter cells (a divided cell) from a single parent cell. A biological process is accomplished by a particular set of molecular functions…	AT3G13780		SMAD/FHA domain-containing protein
AL3G26880	GO:0033384	The chemical reactions and pathways resulting in the formation of geranyl diphosphate.	AT3G14550	GFPPS2, GGPS3	GERANYL-FARNESYL PYROPHOSPHATE SYNTHASE 2 - Encodes a protein with geranylgeranyl pyrophosphate synthase activity involved in isoprenoid biosynthesis.
	GO:0008299	The chemical reactions and pathways resulting in the formation of any isoprenoid compound, isoprene (2-methylbuta-1,3-diene) or compounds containing or derived from linked isoprene (3-methyl-2-butenylene) residues.
	GO:0045337	The chemical reactions and pathways resulting in the formation of farnesyl diphosphate.
	GO:0016117	The chemical reactions and pathways resulting in the formation of carotenoids, tetraterpenoid compounds in which two units of 4 isoprenoid residues joined head-to-tail are themselves joined tail-to-tail.
	GO:0033386	The chemical reactions and pathways resulting in the formation of geranylgeranyl diphosphate.
AL3G27100	GO:0010253	The chemical reactions and pathways resulting in the formation of UDP-L-rhamnose, a substance composed of rhamnose in glycosidic linkage with uridine diphosphate.	AT3G14790	RHM3	rhamnose biosynthesis 3
	GO:0009225	The cellular chemical reactions and pathways involving nucleotide-sugars, any nucleotide-carbohydrate in which the distal phosphoric residue of a nucleoside 5'-diphosphate is in glycosidic linkage with a monosaccharide or monosaccharide derivative.
AL3G27320	GO:1900409	Any process that activates or increases the frequency, rate or extent of cellular response to oxidative stress.	AT3G14990	DJ-1A	DJ-1 HOMOLOG A - Encodes a homolog of animal DJ-1 superfamily protein. In the A. thaliana genome, three genes encoding close homologs of human DJ-1 were identified AT3G14990 (DJ1A), AT1G53280 (DJ1B) and AT4G34020 (DJ1C). Among the three homologs, DJ1C is essential for chloroplast development and viability. It exhibits glyoxalase activity towards glyoxal and methylglyoxal
	GO:0019249	The chemical reactions and pathways resulting in the formation of lactate, the anion of lactic acid.
	GO:0046686	Any process that results in a change in state or activity of a cell or an organism (in terms of movement, secretion, enzyme production, gene expression, etc.) as a result of a cadmium (Cd) ion stimulus.
AL3G27540	GO:0080038	Any process that activates or increases the frequency, rate or extent of cytokinin signaling.	AT3G15150	MMS21	METHYL METHANE SULFONATE SENSITIVITY 2 - Encodes a SUMO E3 ligase that regulates endocycle onset and meristem maintenance.
	GO:0009736	A series of molecular signals generated by the binding of a cytokinin to a receptor, and ending with regulation of a downstream cellular process, e.g. transcription.
	GO:0060250	A homeostatic process involved in the maintenance of an internal steady state within the germ-line stem-cell niche. This includes control of cellular proliferation and death and control of metabolic function that allows the niche to continue to function. A gem-line stem-cell niche is an anatomical structure that regulates how germ-line stem-cells are used and saves them from depletion.
	GO:0006974	Any process that results in a change in state or activity of a cell (in terms of movement, secretion, enzyme production, gene expression, etc.) as a result of a stimulus indicating damage to its DNA from environmental insults or errors during metabolism.
	GO:0008284	Any process that activates or increases the rate or extent of cell proliferation.
	GO:0010082	Any process involved in maintaining the size and shape of a root meristem.
	GO:0000724	The error-free repair of a double-strand break in DNA in which the broken DNA molecule is repaired using homologous sequences. A strand in the broken DNA searches for a homologous region in an intact chromosome to serve as the template for DNA synthesis. The restoration of two intact DNA molecules results in the exchange, reciprocal or nonreciprocal, of genetic material between the intact DNA mol…
	GO:0045931	Any process that activates or increases the rate or extent of progression through the mitotic cell cycle.
	GO:0032876	Any process that stops, prevents, or reduces the frequency, rate or extent of DNA endoreduplication.
	GO:0007049	The progression of biochemical and morphological phases and events that occur in a cell during successive cell replication or nuclear replication events. Canonically, the cell cycle comprises the replication and segregation of genetic material followed by the division of the cell, but in endocycles or syncytial cells nuclear replication or nuclear division may not be followed by cell division.
	GO:0048509	Any process that modulates the frequency, rate or extent of meristem development, the biological process whose specific outcome is the progression of the meristem over time, from its formation to the mature structure.
	GO:0016925	The process in which a SUMO protein (small ubiquitin-related modifier) is conjugated to a target protein via an isopeptide bond between the carboxyl terminus of SUMO with an epsilon-amino group of a lysine residue of the target protein.
AL3G28850	GO:0090410	The chemical reactions and pathways resulting in the breakdown of malonate, the propanedioate ion.	AT3G16170	AAE13	ACYL ACTIVATING ENZYME 13 - Encodes a malonyl-CoA synthetase that is localized to the cytosol and mitochondrion. AAE13 produces two transcripts one of which includes an N terminal mitochondrial targeting motif. Loss of function of the mtAAE13 product results in growth arrest and lethality.
	GO:0008152	The chemical reactions and pathways, including anabolism and catabolism, by which living organisms transform chemical substances. Metabolic processes typically transform small molecules, but also include macromolecular processes such as DNA repair and replication, and protein synthesis and degradation.
	GO:0006631	The chemical reactions and pathways involving fatty acids, aliphatic monocarboxylic acids liberated from naturally occurring fats and oils by hydrolysis.
AL3G29000	GO:0042779	Cleavage of the 3'-end of the pre-tRNA as part of the process of generating the mature 3'-end of the tRNA; may involve endonucleolytic or exonucleolytic cleavage, or both.	AT3G16260	TRZ4	TRNASE Z4
	GO:0008033	The process in which a pre-tRNA molecule is converted to a mature tRNA, ready for addition of an aminoacyl group.
	GO:0072684	Endonucleolytic cleavage of the 3'-end of the pre-tRNA as part of the process of generating the mature 3'-end of the tRNA in the mitochondrion.
	GO:0042780	The process in which the 3' end of a pre-tRNA molecule is converted to that of a mature tRNA.
AL3G31190	GO:0006334	The aggregation, arrangement and bonding together of a nucleosome, the beadlike structural units of eukaryotic chromatin composed of histones and DNA.	AT3G18035	HON4	A linker histone like protein
AL3G36660	GO:0009639	Any process that results in a change in state or activity of a cell or an organism (in terms of movement, secretion, enzyme production, gene expression, etc.) as a result of a red or far red light stimulus. Red light is electromagnetic radiation of wavelength of 580-700nm. Far red light is electromagnetic radiation of wavelength 700-800nm. An example of this response is seen at the beginning of m…	AT3G63180	TKL	TIC-LIKE
	GO:0048511	Any process pertinent to the generation and maintenance of rhythms in the physiology of an organism.
	GO:0005982	The chemical reactions and pathways involving starch, the most important reserve polysaccharide in plants. It is a glucan consisting of two components, amylose and amylopectin, which are both glucose homopolymers. Starch is synthesized as a temporary storage form of carbon and can be catabolized to produce sucrose.
	GO:0009414	Any process that results in a change in state or activity of a cell or an organism (in terms of movement, secretion, enzyme production, gene expression, etc.) as a result of a water deprivation stimulus, prolonged deprivation of water.
	GO:0048574	A change from the vegetative to the reproductive phase as a result of detection of, or exposure to, a period of light that exceeds the critical day length. The critical day length varies between species. Although the term is long-day is used, most species actually respond to the duration of the night, so that the response will occur when a period of darkness falls short of the number of hours def…
	GO:0009737	Any process that results in a change in state or activity of a cell or an organism (in terms of movement, secretion, enzyme production, gene expression, etc.) as a result of an abscisic acid stimulus.
	GO:0042752	Any process that modulates the frequency, rate or extent of a circadian rhythm. A circadian rhythm is a biological process in an organism that recurs with a regularity of approximately 24 hours.
	GO:0032502	A biological process whose specific outcome is the progression of an integrated living unit: an anatomical structure (which may be a subcellular structure, cell, tissue, or organ), or organism over time from an initial condition to a later condition.
	GO:0006979	Any process that results in a change in state or activity of a cell or an organism (in terms of movement, secretion, enzyme production, gene expression, etc.) as a result of oxidative stress, a state often resulting from exposure to high levels of reactive oxygen species, e.g. superoxide anions, hydrogen peroxide (H2O2), and hydroxyl radicals.
AL3G39890	GO:0015825	The directed movement of L-serine, the L-enantiomer of 2-amino-3-hydroxypropanoic acid, into, out of or within a cell, or between cells, by means of some agent such as a transporter or pore.	AT3G24460		Serinc-domain containing serine and sphingolipid biosynthesis protein
AL3G48440	GO:0015031	The directed movement of proteins into, out of or within a cell, or between cells, by means of some agent such as a transporter or pore.	AT2G19790	AP4S	ADAPTOR PROTEIN COMPLEX 4S - Encodes a component of the AP4 complex and is involved in vacuolar sorting of storage proteins.
	GO:0006810	The directed movement of substances (such as macromolecules, small molecules, ions) or cellular components (such as complexes and organelles) into, out of or within a cell, or between cells, or within a multicellular organism by means of some agent such as a transporter, pore or motor protein.
AL3G48550	GO:0009846	The physiological and developmental changes that occur in a heterosporous plant pollen grain, beginning with hydration and terminating with the emergence of the pollen tube through the aperture.	AT2G19690	PLA2-BETA	PHOSPHOLIPASE A2-BETA - involved in pollen development and germination and tube growth. Also involved in stomatal opening in response to light
	GO:0016042	The chemical reactions and pathways resulting in the breakdown of lipids, compounds soluble in an organic solvent but not, or sparingly, in an aqueous solvent.
	GO:0009733	Any process that results in a change in state or activity of a cell or an organism (in terms of movement, secretion, enzyme production, gene expression, etc.) as a result of an auxin stimulus.
	GO:0009630	The orientation of plant parts under the stimulation of gravity.
	GO:0030307	Any process that activates or increases the frequency, rate, extent or direction of cell growth.
	GO:0009860	Growth of pollen via tip extension of the intine wall.
	GO:0006644	The chemical reactions and pathways involving phospholipids, any lipid containing phosphoric acid as a mono- or diester.
AL3G49450	GO:0005975	The chemical reactions and pathways involving carbohydrates, any of a group of organic compounds based of the general formula Cx(H2O)y. Includes the formation of carbohydrate derivatives by the addition of a carbohydrate residue to another molecule.	AT2G16730	BGAL13	BETA-GALACTOSIDASE 13
AL3G52140	GO:0016567	The process in which one or more ubiquitin groups are added to a protein.	AT2G16090	ARI2, ATARI2	RING/U-box superfamily protein
AL3G52520	GO:0006545	The chemical reactions and pathways resulting in the formation of glycine, aminoethanoic acid.	AT2G16370	DHFR-TS-1, THY-1	DIHYDROFOLATE REDUCTASE THYMIDYLATE SYNTHASE 1 - Encodes a bifunctional dihydrofolate reductase - thymidylate synthase gene. This is unique in Arabidopsis and protozoa. Other organisms have independent genes for this function.
	GO:0009257	The chemical reactions and pathways resulting in the formation of 10-formyltetrahydrofolate, the formylated derivative of tetrahydrofolate.
	GO:0009165	The chemical reactions and pathways resulting in the formation of nucleotides, any nucleoside that is esterified with (ortho)phosphate or an oligophosphate at any hydroxyl group on the glycose moiety; may be mono-, di- or triphosphate; this definition includes cyclic-nucleotides (nucleoside cyclic phosphates).
	GO:0006730	The chemical reactions and pathways involving the transfer of one-carbon units in various oxidation states.
	GO:0055114	A metabolic process that results in the removal or addition of one or more electrons to or from a substance, with or without the concomitant removal or addition of a proton or protons.
	GO:0006231	The chemical reactions and pathways resulting in the formation of dTMP, deoxyribosylthymine monophosphate (2'-deoxyribosylthymine 5'-phosphate).
AL3G52820	GO:0032025	Any process that results in a change in state or activity of a cell or an organism (in terms of movement, secretion, enzyme production, gene expression, etc.) as a result of a cobalt ion stimulus.	AL3G52820	HMA4	HEAVY METAL ATPASE 4 - Encodes a protein with similarity to Zn ATPase. Can rescue Zn deficiency in yeast and Cd resistance, suggesting a role in Zn and Cd transport
	GO:0006829	The directed movement of zinc (Zn II) ions into, out of or within a cell, or between cells, by means of some agent such as a transporter or pore.
	GO:0010038	Any process that results in a change in state or activity of a cell or an organism (in terms of movement, secretion, enzyme production, gene expression, etc.) as a result of a metal ion stimulus.
	GO:0030001	The directed movement of metal ions, any metal ion with an electric charge, into, out of or within a cell, or between cells, by means of some agent such as a transporter or pore.
	GO:0006812	The directed movement of cations, atoms or small molecules with a net positive charge, into, out of or within a cell, or between cells, by means of some agent such as a transporter or pore.
	GO:0055069	Any process involved in the maintenance of an internal steady state of zinc ions within an organism or cell.
	GO:0010043	Any process that results in a change in state or activity of a cell or an organism (in terms of movement, secretion, enzyme production, gene expression, etc.) as a result of a zinc ion stimulus.
	GO:0046686	Any process that results in a change in state or activity of a cell or an organism (in terms of movement, secretion, enzyme production, gene expression, etc.) as a result of a cadmium (Cd) ion stimulus.
	GO:0015691	The directed movement of cadmium (Cd) ions into, out of or within a cell, or between cells, by means of some agent such as a transporter or pore.
AL3G53040	GO:0006351	The cellular synthesis of RNA on a template of DNA.	AT2G18880	VEL2	VERNALIZATION5/VIN3-LIKE 2
	GO:0009409	Any process that results in a change in state or activity of a cell or an organism (in terms of movement, secretion, enzyme production, gene expression, etc.) as a result of a cold stimulus, a temperature stimulus below the optimal temperature for that organism.
	GO:0070417	Any process that results in a change in state or activity of a cell (in terms of movement, secretion, enzyme production, gene expression, etc.) as a result of a cold stimulus, a temperature stimulus below the optimal temperature for that organism.
	GO:0006355	Any process that modulates the frequency, rate or extent of cellular DNA-templated transcription.
AL4G22470	GO:0055085	The process in which a solute is transported across a lipid bilayer, from one side of a membrane to the other.	AT2G27810	NAT12	NUCLEOBASE-ASCORBATE TRANSPORTER 12 - Encodes a plasma-membrane localized nucleobase transporter capable of transporting adenine, guanine, uracil and hypoxanthine
	GO:0035344	The directed movement of hypoxanthine, 6-hydroxypurine, into, out of or within a cell, or between cells, by means of some agent such as a transporter or pore.
	GO:0098721	The directed movement of uracil from outside of a cell, across the plasma membrane and into the cytosol.
	GO:0098702	The directed movement of adenine from outside of a cell, across the plasma membrane and into the cytosol.
	GO:0006812	The directed movement of cations, atoms or small molecules with a net positive charge, into, out of or within a cell, or between cells, by means of some agent such as a transporter or pore.
	GO:0006810	The directed movement of substances (such as macromolecules, small molecules, ions) or cellular components (such as complexes and organelles) into, out of or within a cell, or between cells, or within a multicellular organism by means of some agent such as a transporter, pore or motor protein.
	GO:0098655	The process in which a cation is transported across a membrane.
	GO:0098710	The directed movement of guanine from outside of a cell, across the plasma membrane and into the cytosol.
AL4G23880	GO:0015706	The directed movement of nitrate into, out of or within a cell, or between cells, by means of some agent such as a transporter or pore.	AT2G29330	TRI	TROPINONE REDUCTASE
	GO:0055114	A metabolic process that results in the removal or addition of one or more electrons to or from a substance, with or without the concomitant removal or addition of a proton or protons.
	GO:0010167	Any process that results in a change in state or activity of a cell or an organism (in terms of movement, secretion, enzyme production, gene expression, etc.) as a result of a nitrate stimulus.
	GO:0008152	The chemical reactions and pathways, including anabolism and catabolism, by which living organisms transform chemical substances. Metabolic processes typically transform small molecules, but also include macromolecular processes such as DNA repair and replication, and protein synthesis and degradation.
	GO:0010106	Any process that results in a change in state or activity of a cell (in terms of movement, secretion, enzyme production, gene expression, etc.) as a result of deprivation of iron ions.
	GO:0000041	The directed movement of transition metal ions into, out of or within a cell, or between cells, by means of some agent such as a transporter or pore. A transition metal is an element whose atom has an incomplete d-subshell of extranuclear electrons, or which gives rise to a cation or cations with an incomplete d-subshell. Transition metals often have more than one valency state. Biologically rele…
	GO:0006826	The directed movement of iron (Fe) ions into, out of or within a cell, or between cells, by means of some agent such as a transporter or pore.
AL4G25100	GO:0034605	Any process that results in a change in state or activity of a cell (in terms of movement, secretion, enzyme production, gene expression, etc.) as a result of a heat stimulus, a temperature stimulus above the optimal temperature for that organism.	AT2G30250	WRKY25	WRKY DNA-BINDING PROTEIN 25 - member of WRKY Transcription Factor; Group I. Located in nucleus. Involved in response to various abiotic stresses - especially salt stress.
	GO:0009409	Any process that results in a change in state or activity of a cell or an organism (in terms of movement, secretion, enzyme production, gene expression, etc.) as a result of a cold stimulus, a temperature stimulus below the optimal temperature for that organism.
	GO:0006351	The cellular synthesis of RNA on a template of DNA.
	GO:0070370	Any process that increases heat tolerance of a cell in response to high temperatures.
	GO:0006355	Any process that modulates the frequency, rate or extent of cellular DNA-templated transcription.
	GO:0009651	Any process that results in a change in state or activity of a cell or an organism (in terms of movement, secretion, enzyme production, gene expression, etc.) as a result of a stimulus indicating an increase or decrease in the concentration of salt (particularly but not exclusively sodium and chloride ions) in the environment.
	GO:0006970	Any process that results in a change in state or activity of a cell or an organism (in terms of movement, secretion, enzyme production, gene expression, etc.) as a result of a stimulus indicating an increase or decrease in the concentration of solutes outside the organism or cell.
AL4G25460	GO:0045489	The chemical reactions and pathways resulting in the formation of pectin, a polymer containing a backbone of alpha-1,4-linked D-galacturonic acid residues.	AT2G30575	LGT5	GALACTURONOSYLTRANSFERASE 5 - Encodes a protein with putative galacturonosyltransferase activity.
	GO:0071555	A process that results in the assembly, arrangement of constituent parts, or disassembly of the cell wall, the rigid or semi-rigid envelope lying outside the cell membrane of plant, fungal and most prokaryotic cells, maintaining their shape and protecting them from osmotic lysis.
AL4G27440	GO:0006412	The cellular metabolic process in which a protein is formed, using the sequence of a mature mRNA or circRNA molecule to specify the sequence of amino acids in a polypeptide chain. Translation is mediated by the ribosome, and begins with the formation of a ternary complex between aminoacylated initiator methionine tRNA, GTP, and initiation factor 2, which subsequently associates with the small sub…	AT2G32060		Ribosomal protein L7Ae/L30e/S12e/Gadd45 family protein
AL4G28710	GO:0008152	The chemical reactions and pathways, including anabolism and catabolism, by which living organisms transform chemical substances. Metabolic processes typically transform small molecules, but also include macromolecular processes such as DNA repair and replication, and protein synthesis and degradation.	AT2G33150	PKT3	PEROXISOMAL 3-KETOACYL-COA THIOLASE 3 - Encodes an organellar (peroxisome, glyoxysome) 3-ketoacyl-CoA thiolase, involved in fatty acid b-oxidation during germination and subsequent seedling growth. Mutants have defects in glyoxysomal fatty acid beta-oxidation.
	GO:0010111	A process that is carried out at the cellular level which results in the assembly, arrangement of constituent parts, or disassembly of the glyoxysome. A glyoxysome is a microbody that contains the enzymes of the glyoxylate pathway.
	GO:0009611	Any process that results in a change in state or activity of a cell or an organism (in terms of movement, secretion, enzyme production, gene expression, etc.) as a result of a stimulus indicating damage to the organism.
	GO:0031408	The chemical reactions and pathways resulting in the formation of any oxylipin, any of a group of biologically active compounds formed by oxidative metabolism of polyunsaturated fatty acids.
	GO:0009695	The chemical reactions and pathways resulting in the formation of jasmonic acid, a fatty acid derivative.
	GO:0009789	Any process that activates or increases the frequency, rate or extent of abscisic acid (ABA) signaling.
	GO:0006635	A fatty acid oxidation process that results in the complete oxidation of a long-chain fatty acid. Fatty acid beta-oxidation begins with the addition of coenzyme A to a fatty acid, and occurs by successive cycles of reactions during each of which the fatty acid is shortened by a two-carbon fragment removed as acetyl coenzyme A; the cycle continues until only two or three carbons remain (as acetyl-…
AL4G29930	GO:0006461	The aggregation, arrangement and bonding together of a set of macromolecules to form a protein-containing complex.	AT2G34050		ATP synthase F1 complex assembly factor
AL4G32360	GO:0031640	Any process in an organism that results in the killing of cells of another organism, including in some cases the death of the other organism. Killing here refers to the induction of death in one cell by another cell, not cell-autonomous death due to internal or other environmental conditions.	AT2G36255		Encodes a defensin-like (DEFL) family protein.
	GO:0050832	Reactions triggered in response to the presence of a fungus that act to protect the cell or organism.
AL4G32370	GO:0009738	A series of molecular signals generated by the binding of the plant hormone abscisic acid (ABA) to a receptor, and ending with modulation of a cellular process, e.g. transcription.	AT2G36270	ABI5, DPBF1, GIA1	ABA INSENSITIVE 5, GROWTH-INSENSITIVITY TO ABA 1 - Encodes a member of the basic leucine zipper transcription factor family, involved in ABA signalling during seed maturation and germination. The Arabidopsis abscisic acid (ABA)-insensitive abi5 mutants have pleiotropic defects in ABA response, including decreased sensitivity to ABA inhibition of germination and altered expression of some ABA-regu…
	GO:0006355	Any process that modulates the frequency, rate or extent of cellular DNA-templated transcription.
	GO:0010182	The process in which a change in the level of a mono- or disaccharide such as glucose, fructose or sucrose triggers the expression of genes controlling metabolic and developmental processes.
	GO:0010200	A process that results in a change in state or activity of a cell or an organism (in terms of movement, secretion, enzyme production, gene expression, etc.) as a result of a chitin stimulus.
	GO:0006351	The cellular synthesis of RNA on a template of DNA.
	GO:0009651	Any process that results in a change in state or activity of a cell or an organism (in terms of movement, secretion, enzyme production, gene expression, etc.) as a result of a stimulus indicating an increase or decrease in the concentration of salt (particularly but not exclusively sodium and chloride ions) in the environment.
	GO:0045893	Any process that activates or increases the frequency, rate or extent of cellular DNA-templated transcription.
	GO:0009739	Any process that results in a change in state or activity of a cell or an organism (in terms of movement, secretion, enzyme production, gene expression, etc.) as a result of a gibberellin stimulus.
	GO:0010187	Any process that stops, prevents, or reduces the frequency, rate or extent of seed germination.
	GO:0009414	Any process that results in a change in state or activity of a cell or an organism (in terms of movement, secretion, enzyme production, gene expression, etc.) as a result of a water deprivation stimulus, prolonged deprivation of water.
	GO:0048316	The process whose specific outcome is the progression of the seed over time, from its formation to the mature structure. A seed is a propagating organ formed in the sexual reproductive cycle of gymnosperms and angiosperms, consisting of a protective coat enclosing an embryo and food reserves.
	GO:0009737	Any process that results in a change in state or activity of a cell or an organism (in terms of movement, secretion, enzyme production, gene expression, etc.) as a result of an abscisic acid stimulus.
	GO:0009845	The physiological and developmental changes that occur in a seed commencing with water uptake (imbibition) and terminating with the elongation of the embryonic axis.
AL4G32490	GO:0006355	Any process that modulates the frequency, rate or extent of cellular DNA-templated transcription.	AT2G36340	GPL3	GEBP-LIKE PROTEIN 3 - DNA-binding storekeeper protein-related transcriptional regulator
AL4G33140	GO:0010315	The process involved in the transport of auxin out of the cell.	AT2G36910	ABCB1, ARABIDOPSIS THALIANA P GLYCOPROTEIN1, ATP-BINDING CASSETTE B1, ATPGP1, P-GLYCOPROTEIN 1, PGP1	Belongs to the family of ATP-binding cassette (ABC) transporters. Also known as AtMDR1.Possibly regulates auxin-dependent responses by influencing basipetal auxin transport in the root. Exerts nonredundant, partially overlapping functions with the ABC transporter encoded by AT3G28860. PGP1 mediates cellular efflux of IAA and interacts with PIN genes that may confer an accelerated vectoral compone…
	GO:0009639	Any process that results in a change in state or activity of a cell or an organism (in terms of movement, secretion, enzyme production, gene expression, etc.) as a result of a red or far red light stimulus. Red light is electromagnetic radiation of wavelength of 580-700nm. Far red light is electromagnetic radiation of wavelength 700-800nm. An example of this response is seen at the beginning of m…
	GO:0010541	The unidirectional movement of auxin from the base towards the apex of an organ, including the shoot, leaf, primary root, or lateral root.
	GO:0010540	The unidirectional movement of auxin from the apex to base of an organ, including the shoot, leaf, primary root, or lateral root.
	GO:0055085	The process in which a solute is transported across a lipid bilayer, from one side of a membrane to the other.
	GO:0060919	The process involved in the transport of auxin into the cell.
	GO:0009926	The unidirectional movement of auxin in the stem from tip to base along the vector of gravity or basipetally.
	GO:0009958	The orientation of plant parts towards gravity.
	GO:0009640	The control of plant growth, development, and differentiation by the duration and nature of light, independent of photosynthesis.
	GO:0009624	Any process that results in a change in state or activity of a cell or an organism (in terms of movement, secretion, enzyme production, gene expression, etc.) as a result of a stimulus from a nematode.
	GO:0006810	The directed movement of substances (such as macromolecules, small molecules, ions) or cellular components (such as complexes and organelles) into, out of or within a cell, or between cells, or within a multicellular organism by means of some agent such as a transporter, pore or motor protein.
	GO:0009733	Any process that results in a change in state or activity of a cell or an organism (in terms of movement, secretion, enzyme production, gene expression, etc.) as a result of an auxin stimulus.
	GO:0009637	Any process that results in a change in state or activity of a cell or an organism (in terms of movement, secretion, enzyme production, gene expression, etc.) as a result of a blue light stimulus. Blue light is electromagnetic radiation with a wavelength of between 440 and 500nm.
	GO:0009734	A series of molecular signals generated by the binding of the plant hormone auxin to a receptor, and ending with modulation of a downstream cellular process, e.g. transcription.
	GO:0043481	The aggregation of the pigment anthocyanin in a particular location in a tissue, occurring in response to a UV light stimulus.
	GO:0008361	Any process that modulates the size of a cell.
	GO:0048443	The process whose specific outcome is the progression of the stamen over time, from its formation to the mature structure.
AL4G33420	GO:0008150	A biological process represents a specific objective that the organism is genetically programmed to achieve. Biological processes are often described by their outcome or ending state, e.g., the biological process of cell division results in the creation of two daughter cells (a divided cell) from a single parent cell. A biological process is accomplished by a particular set of molecular functions…	AT2G37070	GPT1	GROWING PLUS-END TRACKING 1 - Encodes a microtubule-associated protein track growing microtubule plus end
AL4G36000	GO:0006084	The chemical reactions and pathways involving acetyl-CoA, a derivative of coenzyme A in which the sulfhydryl group is acetylated; it is a metabolite derived from several pathways (e.g. glycolysis, fatty acid oxidation, amino-acid catabolism) and is further metabolized by the tricarboxylic acid cycle. It is a key intermediate in lipid and terpenoid biosynthesis.	AT2G38700	ATMDD1, ATMVD1, MDD1, MEVALONATE 5-DIPHOSPHATE DECARBOXYLASE 1, MEVALONATE DIPHOSPHATE DECARBOXYLASE 1, MVD1	Encodes mevalonate diphosphate decarboxylase, the enzyme that catalyzes the synthesis of isopentenyl diphosphate, used in sterol and isoprenoid biosynthesis. The protein appears to form a homodimeric complex. Incidentally, it was shown that the Arabidopsis MVD protein could also interact with its yeast homolog to form a heterodimer.
	GO:0016132	The chemical reactions and pathways resulting in the formation of brassinosteroids, any of a group of steroid derivatives that occur at very low concentrations in plant tissues and may have hormone-like effects.
	GO:0019745	The chemical reactions and pathways resulting in the formation of pentacyclic triterpenoid compounds, terpenoids with six isoprene units and 5 carbon rings.
	GO:0019287	The chemical reactions and pathways resulting in the formation of isopentenyl diphosphate, via the intermediate mevalonate. This pathway converts acetate, in the form of acetyl-CoA, to isopentenyl diphosphate (IPP), the fundamental unit in isoprenoid biosynthesis, through a series of mevalonate intermediates.
	GO:0006085	The chemical reactions and pathways resulting in the formation of acetyl-CoA, a derivative of coenzyme A in which the sulfhydryl group is acetylated.
	GO:0008610	The chemical reactions and pathways resulting in the formation of lipids, compounds soluble in an organic solvent but not, or sparingly, in an aqueous solvent.
	GO:0016126	The chemical reactions and pathways resulting in the formation of sterols, steroids with one or more hydroxyl groups and a hydrocarbon side-chain in the molecule.
	GO:0008299	The chemical reactions and pathways resulting in the formation of any isoprenoid compound, isoprene (2-methylbuta-1,3-diene) or compounds containing or derived from linked isoprene (3-methyl-2-butenylene) residues.
AL4G36050	GO:0009414	Any process that results in a change in state or activity of a cell or an organism (in terms of movement, secretion, enzyme production, gene expression, etc.) as a result of a water deprivation stimulus, prolonged deprivation of water.	AT2G38750	ANNAT4	ANNEXIN 4 - Annexins are a family of calcium dependent membrane binding proteins though to be involved in Golgi mediated secretion
	GO:0009409	Any process that results in a change in state or activity of a cell or an organism (in terms of movement, secretion, enzyme production, gene expression, etc.) as a result of a cold stimulus, a temperature stimulus below the optimal temperature for that organism.
	GO:0009737	Any process that results in a change in state or activity of a cell or an organism (in terms of movement, secretion, enzyme production, gene expression, etc.) as a result of an abscisic acid stimulus.
	GO:0006970	Any process that results in a change in state or activity of a cell or an organism (in terms of movement, secretion, enzyme production, gene expression, etc.) as a result of a stimulus indicating an increase or decrease in the concentration of solutes outside the organism or cell.
	GO:0009408	Any process that results in a change in state or activity of a cell or an organism (in terms of movement, secretion, enzyme production, gene expression, etc.) as a result of a heat stimulus, a temperature stimulus above the optimal temperature for that organism.
	GO:0009651	Any process that results in a change in state or activity of a cell or an organism (in terms of movement, secretion, enzyme production, gene expression, etc.) as a result of a stimulus indicating an increase or decrease in the concentration of salt (particularly but not exclusively sodium and chloride ions) in the environment.
AL4G36100	GO:0015996	The chemical reactions and pathways resulting in the breakdown of chlorophyll, any compound of magnesium complexed in a porphyrin (tetrapyrrole) ring and which functions as a photosynthetic pigment, into less complex products.	AT2G38800		Plant calmodulin-binding protein-like protein
AL4G36140	GO:0006464	The covalent alteration of one or more amino acids occurring in proteins, peptides and nascent polypeptides (co-translational, post-translational modifications) occurring at the level of an individual cell. Includes the modification of charged tRNAs that are destined to occur in a protein (pre-translation modification).	AT2G38830		Ubiquitin-conjugating enzyme/RWD-like protein
	GO:0015031	The directed movement of proteins into, out of or within a cell, or between cells, by means of some agent such as a transporter or pore.
AL4G40570	GO:0006811	The directed movement of charged atoms or small charged molecules into, out of or within a cell, or between cells, by means of some agent such as a transporter or pore.	AT2G42210	OEP16-3	Homologous to pea OEP16 and barley pPORA (OEP16), a member of Arabidopsis OEP16 family.
AL4G41740	GO:0006833	The directed movement of water (H2O) into, out of or within a cell, or between cells, by means of some agent such as a transporter or pore.	AL4G41740	IPMI SSU1	ISOPROPYLMALATE ISOMERASE SMALL SUBUNIT 1 - One of three genes encoding the small subunit of isopropylmalate isomerase, a heterodimer consisting of a large and a small subunit. A function in both leucine biosynthesis and the first cycle of Met chain elongation has been demonstrated for this subunit.
	GO:0009266	Any process that results in a change in state or activity of a cell or an organism (in terms of movement, secretion, enzyme production, gene expression, etc.) as a result of a temperature stimulus.
	GO:0048229	The process whose specific outcome is the progression of the gametophyte over time, from its formation to the mature structure. The gametophyte is the gamete-producing individual or phase in the life cycle having alternation of generations. An example of this process is found in Arabidopsis thaliana.
	GO:0006972	Any process that results in a change in state or activity of a cell or an organism (in terms of movement, secretion, enzyme production, gene expression, etc.) as a result of detection of, or exposure to, a hyperosmotic environment, i.e. an environment with a higher concentration of solutes than the organism or cell.
	GO:0009098	The chemical reactions and pathways resulting in the formation of leucine, 2-amino-4-methylpentanoic acid.
	GO:0046686	Any process that results in a change in state or activity of a cell or an organism (in terms of movement, secretion, enzyme production, gene expression, etc.) as a result of a cadmium (Cd) ion stimulus.
	GO:0009658	A process that is carried out at the cellular level which results in the assembly, arrangement of constituent parts, or disassembly of the chloroplast.
	GO:0006096	The chemical reactions and pathways resulting in the breakdown of a carbohydrate into pyruvate, with the concomitant production of a small amount of ATP and the reduction of NAD(P) to NAD(P)H. Glycolysis begins with the metabolism of a carbohydrate to generate products that can enter the pathway and ends with the production of pyruvate. Pyruvate may be converted to acetyl-coenzyme A, ethanol, lac…
	GO:0009651	Any process that results in a change in state or activity of a cell or an organism (in terms of movement, secretion, enzyme production, gene expression, etc.) as a result of a stimulus indicating an increase or decrease in the concentration of salt (particularly but not exclusively sodium and chloride ions) in the environment.
	GO:0019761	The chemical reactions and pathways resulting in the formation of glucosinolates, substituted thioglucosides found in rapeseed products and related cruciferae.
	GO:0007030	A process that is carried out at the cellular level which results in the assembly, arrangement of constituent parts, or disassembly of the Golgi apparatus.
	GO:0008152	The chemical reactions and pathways, including anabolism and catabolism, by which living organisms transform chemical substances. Metabolic processes typically transform small molecules, but also include macromolecular processes such as DNA repair and replication, and protein synthesis and degradation.
AL4G41960	GO:0006355	Any process that modulates the frequency, rate or extent of cellular DNA-templated transcription.	AT2G43280	FRF4	FAR1-RELATED SEQUENCES-RELATED FACTOR4 - Encodes one of four FRS (FAR1-RELATED SEQUENCE) factor-like genes in Arabidopsis. FRS factors are characterized by having an N-terminal C2H2-type chelating motif of the WRKY- Glial Cell Missing1 family, a central core transposase domain of Mutator-like element transposases, and a C-terminal SWIM domain.
	GO:0006301	The conversion of DNA-damage induced single-stranded gaps into large molecular weight DNA after replication. Includes pathways that remove replication-blocking lesions in conjunction with DNA replication.
AL4G42150	GO:0030154	The process in which relatively unspecialized cells, e.g. embryonic or regenerative cells, acquire specialized structural and/or functional features that characterize the cells, tissues, or organs of the mature organism or some other relatively stable phase of the organism's life history. Differentiation includes the processes involved in commitment of a cell to a specific fate and its subsequent…	AT2G43410	FPA	FPA is a gene that regulates flowering time in Arabidopsis via a pathway that is independent of daylength (the autonomous pathway). Mutations in FPA result in extremely delayed flowering. Double mutants with FCA have reduced fertility and single/double mutants have defects in siRNA mediated chromatin silencing
	GO:0009908	The process whose specific outcome is the progression of the flower over time, from its formation to the mature structure. The flower is the reproductive structure in a plant, and its development begins with the transition of the vegetative or inflorescence meristem into a floral meristem.
	GO:0009911	Any process that activates or increases the frequency, rate or extent of flower development.
	GO:0009553	The process whose specific outcome is the progression of the embryo sac over time, from its formation to the mature structure. The process begins with the meiosis of the megasporocyte to form four haploid megaspores. Three of the megaspores disintegrate, and the fourth undergoes mitosis giving rise to a binucleate syncytial embryo sac. The two haploid nuclei migrate to the opposite poles of the e…
	GO:0010228	The process involved in transforming a meristem that produces vegetative structures, such as leaves, into a meristem that produces reproductive structures, such as a flower or an inflorescence.
	GO:0031048	Repression of transcription by conversion of large regions of DNA into heterochromatin, directed by small RNAs sharing sequence identity to the repressed region.
	GO:0006351	The cellular synthesis of RNA on a template of DNA.
	GO:0006378	The enzymatic addition of a sequence of 40-200 adenylyl residues at the 3' end of a eukaryotic mRNA primary transcript.
AL4G43620	GO:0008152	The chemical reactions and pathways, including anabolism and catabolism, by which living organisms transform chemical substances. Metabolic processes typically transform small molecules, but also include macromolecular processes such as DNA repair and replication, and protein synthesis and degradation.	AT2G44580		zinc ion binding protein
	GO:0006275	Any process that modulates the frequency, rate or extent of DNA replication.
	GO:0034088	The process in which the association between sister chromatids of a replicated chromosome is maintained as chromosomes condense, attach to the spindle in a bipolar orientation, and congress to the metaphase plate during a mitotic cell cycle.
AL4G47190	GO:0042254	A cellular process that results in the biosynthesis of constituent macromolecules, assembly, and arrangement of constituent parts of ribosome subunits; includes transport to the sites of protein synthesis.	AT2G47610		Ribosomal protein L7Ae/L30e/S12e/Gadd45 family protein
AL5G12630	GO:0009793	The process whose specific outcome is the progression of the embryo over time, from zygote formation to the end of seed dormancy. An example of this process is found in Arabidopsis thaliana.	AT2G03050	EMB93, SOLDAT10	SINGLET OXYGEN-LINKED DEATH ACTIVATOR 10 - A locus involved in embryogenesis. Mutations in this locus result in embryo lethality.
	GO:0006355	Any process that modulates the frequency, rate or extent of cellular DNA-templated transcription.
	GO:0071452	Any process that results in a change in state or activity of a cell (in terms of movement, secretion, enzyme production, gene expression, etc.) as a result of a singlet oxygen stimulus. Singlet oxygen is a dioxygen (O2) molecule in which two 2p electrons have similar spin. Singlet oxygen is more highly reactive than the form in which these electrons are of opposite spin, and it is produced in mut…
AL5G12650	GO:0006351	The cellular synthesis of RNA on a template of DNA.	AT2G03070	MED8	MEDIATOR SUBUNIT 8 - Encodes a subunit of the Mediator complex. Regulates plant defense and flowering
	GO:0006355	Any process that modulates the frequency, rate or extent of cellular DNA-templated transcription.
	GO:0009909	Any process that modulates the frequency, rate or extent of flower development.
	GO:0050832	Reactions triggered in response to the presence of a fungus that act to protect the cell or organism.
AL5G16850	GO:0044211	Any process which produces cytidine 5'-triphosphate (CTP) from derivatives of it, without de novo synthesis.	AT3G27440	UKL5	URIDINE KINASE-LIKE 5 - One of the homologous genes predicted to encode proteins with UPRT domains (Uracil phosphoribosyltransferase). Five of these genes (At5g40870, At3g27190, At1g55810, At4g26510 and At3g27440) show a high level of identity, and are annotated as also containing a N-terminal uracil kinase (UK) domain. These genes are referred to as UKL1 (UK-like 1), UKL2, UKL3, UKL4 and UKL5, r…
	GO:0044206	Any process which produces UMP, uridine monophosphate, from derivatives of it (e.g. cytidine, uridine, cytosine) without de novo synthesis.
	GO:0008152	The chemical reactions and pathways, including anabolism and catabolism, by which living organisms transform chemical substances. Metabolic processes typically transform small molecules, but also include macromolecular processes such as DNA repair and replication, and protein synthesis and degradation.
AL5G17020	GO:0000389	Recognition of the intron 3'-splice site by components of the assembling U2- or U12-type spliceosome.	AT3G27600	SWAP	Suppressor-of-White-APricot/surp RNA-binding domain-containing protein
	GO:0006396	Any process involved in the conversion of one or more primary RNA transcripts into one or more mature RNA molecules.
	GO:0000381	Any process that modulates the frequency, rate or extent of alternative splicing of nuclear mRNAs.
AL5G20040	GO:0008150	A biological process represents a specific objective that the organism is genetically programmed to achieve. Biological processes are often described by their outcome or ending state, e.g., the biological process of cell division results in the creation of two daughter cells (a divided cell) from a single parent cell. A biological process is accomplished by a particular set of molecular functions…	NA
AL5G23040	GO:0008150	A biological process represents a specific objective that the organism is genetically programmed to achieve. Biological processes are often described by their outcome or ending state, e.g., the biological process of cell division results in the creation of two daughter cells (a divided cell) from a single parent cell. A biological process is accomplished by a particular set of molecular functions…	AT3G44760		transmembrane protein
AL5G24640	GO:0008380	The process of removing sections of the primary RNA transcript to remove sequences not present in the mature form of the RNA and joining the remaining sections to form the mature form of the RNA.	AT3G45950		Pre-mRNA splicing Prp18-interacting factor
	GO:0008150	A biological process represents a specific objective that the organism is genetically programmed to achieve. Biological processes are often described by their outcome or ending state, e.g., the biological process of cell division results in the creation of two daughter cells (a divided cell) from a single parent cell. A biological process is accomplished by a particular set of molecular functions…
	GO:0000375	Splicing of RNA via a series of two transesterification reactions.
AL5G27250	GO:0006950	Any process that results in a change in state or activity of a cell or an organism (in terms of movement, secretion, enzyme production, gene expression, etc.) as a result of a disturbance in organismal or cellular homeostasis, usually, but not necessarily, exogenous (e.g. temperature, humidity, ionizing radiation).	AT3G47940		DNAJ heat shock family protein
	GO:0006457	The process of assisting in the covalent and noncovalent assembly of single chain polypeptides or multisubunit complexes into the correct tertiary structure.
AL5G35230	GO:0045492	The chemical reactions and pathways resulting in the formation of xylan, a polymer containing a beta-1,4-linked D-xylose backbone.	AT3G54190		Transducin/WD40 repeat-like superfamily protein
	GO:0008150	A biological process represents a specific objective that the organism is genetically programmed to achieve. Biological processes are often described by their outcome or ending state, e.g., the biological process of cell division results in the creation of two daughter cells (a divided cell) from a single parent cell. A biological process is accomplished by a particular set of molecular functions…
	GO:0010413	The chemical reactions and pathways involving xylan, a polymer containing a beta-(1->4)-linked D-xylose backbone decorated with glucuronic acid side units.
AL5G36830	GO:0009793	The process whose specific outcome is the progression of the embryo over time, from zygote formation to the end of seed dormancy. An example of this process is found in Arabidopsis thaliana.	AT3G55620	EIF6A, EMB1624	EMBRYO DEFECTIVE 1624, EUKARYOTIC INITIATION FACOR 6A - Translation initiation factor IF6
	GO:0042256	The aggregation, arrangement and bonding together of the large and small ribosomal subunits into a functional ribosome.
	GO:0042273	A cellular process that results in the biosynthesis of constituent macromolecules, assembly, and arrangement of constituent parts of a large ribosomal subunit; includes transport to the sites of protein synthesis.
	GO:0071215	Any process that results in a change in state or activity of a cell (in terms of movement, secretion, enzyme production, gene expression, etc.) as a result of an abscisic acid stimulus.
AL5G37320	GO:0006468	The process of introducing a phosphate group on to a protein.	AT3G56050		Protein kinase family protein
	GO:0009755	A series of molecular signals mediated by the detection of a hormone.
	GO:0007178	A series of molecular signals initiated by the binding of an extracellular ligand to a receptor on the surface of the target cell where the receptor possesses serine/threonine kinase activity, and ending with regulation of a downstream cellular process, e.g. transcription.
	GO:0046777	The phosphorylation by a protein of one or more of its own amino acid residues (cis-autophosphorylation), or residues on an identical protein (trans-autophosphorylation).
AL5G43670	GO:0016567	The process in which one or more ubiquitin groups are added to a protein.	AT3G61390		RING/U-box superfamily protein
AL6G10910	GO:0010264	The chemical reactions and pathways resulting in the formation of phytic acid, myo-inositol hexakisphosphate, a regulator of intracellular signaling, a highly abundant animal anti-nutrient and a phosphate and mineral storage compound in plant seeds.	AT5G01260		Carbohydrate-binding-like fold
	GO:0008152	The chemical reactions and pathways, including anabolism and catabolism, by which living organisms transform chemical substances. Metabolic processes typically transform small molecules, but also include macromolecular processes such as DNA repair and replication, and protein synthesis and degradation.
AL6G11590	GO:0048449	The process that gives rise to floral organs. This process pertains to the initial formation of a structure from unspecified parts.	AT5G02370		ATP binding microtubule motor family protein
	GO:0009909	Any process that modulates the frequency, rate or extent of flower development.
	GO:0006275	Any process that modulates the frequency, rate or extent of DNA replication.
	GO:0016570	The covalent alteration of one or more amino acid residues within a histone protein.
	GO:0006281	The process of restoring DNA after damage. Genomes are subject to damage by chemical and physical agents in the environment (e.g. UV and ionizing radiations, chemical mutagens, fungal and bacterial toxins, etc.) and by free radicals or alkylating agents endogenously generated in metabolism. DNA is also damaged because of errors during its replication. A variety of different DNA repair pathways ha…
	GO:0010389	Any process that modulates the rate or extent of progression from G2 phase to M phase of the mitotic cell cycle.
	GO:0007018	A microtubule-based process that results in the movement of organelles, other microtubules, or other cellular components. Examples include motor-driven movement along microtubules and movement driven by polymerization or depolymerization of microtubules.
AL6G12780	GO:0006777	The chemical reactions and pathways resulting in the formation of the Mo-molybdopterin cofactor, essential for the catalytic activity of some enzymes. The cofactor consists of a mononuclear molybdenum (Mo) ion coordinated by one or two molybdopterin ligands.	AT5G03430		phosphoadenosine phosphosulfate (PAPS) reductase family protein
	GO:0019761	The chemical reactions and pathways resulting in the formation of glucosinolates, substituted thioglucosides found in rapeseed products and related cruciferae.
	GO:0008152	The chemical reactions and pathways, including anabolism and catabolism, by which living organisms transform chemical substances. Metabolic processes typically transform small molecules, but also include macromolecular processes such as DNA repair and replication, and protein synthesis and degradation.
AL6G16790	GO:0009827	The series of events leading to chemical and structural alterations of an existing cellulose and pectin-containing cell wall that can result in loosening, increased extensibility or disassembly. An example of this is found in Arabidopsis thaliana.	AT5G06700	TBR	TRICHOME BIREFRINGENCE - Encodes a member of the TBL (TRICHOME BIREFRINGENCE-LIKE) gene family containing a plant-specific DUF231 (domain of unknown function) domain. TBL gene family has 46 members, two of which (TBR/AT5G06700 and TBL3/AT5G01360) have been shown to be involved in the synthesis and deposition of secondary wall cellulose, presumably by influencing the esterification state of pectic…
	GO:0045489	The chemical reactions and pathways resulting in the formation of pectin, a polymer containing a backbone of alpha-1,4-linked D-galacturonic acid residues.
	GO:0030244	The chemical reactions and pathways resulting in the formation of cellulose, a linear beta1-4 glucan of molecular mass 50-400 kDa with the pyranose units in the -4C1 conformation.
AL6G18280	GO:0008150	A biological process represents a specific objective that the organism is genetically programmed to achieve. Biological processes are often described by their outcome or ending state, e.g., the biological process of cell division results in the creation of two daughter cells (a divided cell) from a single parent cell. A biological process is accomplished by a particular set of molecular functions…	AT5G07940		dentin sialophosphoprotein-like protein
AL6G19530	GO:0006334	The aggregation, arrangement and bonding together of a nucleosome, the beadlike structural units of eukaryotic chromatin composed of histones and DNA.	AT5G08780		winged-helix DNA-binding transcription factor family protein
AL6G21750	GO:0071555	A process that results in the assembly, arrangement of constituent parts, or disassembly of the cell wall, the rigid or semi-rigid envelope lying outside the cell membrane of plant, fungal and most prokaryotic cells, maintaining their shape and protecting them from osmotic lysis.	AT5G11860	SSP5	SCP1-LIKE SMALL PHOSPHATASE 5 - Encodes a SCP1-like small phosphatase (SSP). Three SSPs form a unique group with long N-terminal extensions: AT5G46410 (SSP4), AT5G11860 (SSP5), AT4G18140 (SSP4b). SSP4 and SSP4b were localized exclusively in the nuclei, whereas SSP5 accumulated in both nuclei and cytoplasm. All three SSPs encodes active CTD phosphatases like animal SCP1 family proteins, with disti…
AL6G22620	GO:0006914	The cellular catabolic process in which cells digest parts of their own cytoplasm; allows for both recycling of macromolecular constituents under conditions of cellular stress and remodeling the intracellular structure for cell differentiation.	AT5G11130		Exostosin family protein
	GO:0006470	The process of removing one or more phosphoric residues from a protein.
	GO:0097502	The covalent attachment of a mannose residue to a substrate molecule.
	GO:0010183	The process in which the growth of pollen tube is directed towards the female gametophyte.
	GO:0006506	The chemical reactions and pathways resulting in the formation of a glycosylphosphatidylinositol (GPI) anchor that attaches some membrane proteins to the lipid bilayer of the cell membrane. The phosphatidylinositol group is linked via the C-6 hydroxyl residue of inositol to a carbohydrate chain which is itself linked to the protein via an ethanolamine phosphate group, its amino group forming an a…
	GO:0009793	The process whose specific outcome is the progression of the embryo over time, from zygote formation to the end of seed dormancy. An example of this process is found in Arabidopsis thaliana.
AL6G25620	GO:0016757	Catalysis of the transfer of a glycosyl group from one compound (donor) to another (acceptor).	AT5G14850	APTG1	ABNORMAL POLLEN TUBE GUIDANCE 1
	GO:0016740	Catalysis of the transfer of a group, e.g. a methyl group, glycosyl group, acyl group, phosphorus-containing, or other groups, from one compound (generally regarded as the donor) to another compound (generally regarded as the acceptor). Transferase is the systematic name for any enzyme of EC class 2.
	GO:0006506	The chemical reactions and pathways resulting in the formation of a glycosylphosphatidylinositol (GPI) anchor that attaches some membrane proteins to the lipid bilayer of the cell membrane. The phosphatidylinositol group is linked via the C-6 hydroxyl residue of inositol to a carbohydrate chain which is itself linked to the protein via an ethanolamine phosphate group, its amino group forming an a…
	GO:0010183	The process in which the growth of pollen tube is directed towards the female gametophyte.
	GO:0005789	The lipid bilayer surrounding the endoplasmic reticulum.
	GO:0009793	The process whose specific outcome is the progression of the embryo over time, from zygote formation to the end of seed dormancy. An example of this process is found in Arabidopsis thaliana.
	GO:0005783	The irregular network of unit membranes, visible only by electron microscopy, that occurs in the cytoplasm of many eukaryotic cells. The membranes form a complex meshwork of tubular channels, which are often expanded into slitlike cavities called cisternae. The ER takes two forms, rough (or granular), with ribosomes adhering to the outer surface, and smooth (with no ribosomes attached).
	GO:0090406	A tubular cell projection that is part of a pollen tube cell and extends from a pollen grain.
	GO:0097502	The covalent attachment of a mannose residue to a substrate molecule.
	GO:0000030	Catalysis of the transfer of a mannosyl group to an acceptor molecule, typically another carbohydrate or a lipid.
AL6G26870	GO:0051607	Reactions triggered in response to the presence of a virus that act to protect the cell or organism.	AT5G16000	NIK1	NSP-interacting kinase (NIK1), receptor-like kinase, involved in defense response against geminivirus It acts as a virulence target of the begomovirus nuclear shuttle protein (NSP).
	GO:0006468	The process of introducing a phosphate group on to a protein.
	GO:0007178	A series of molecular signals initiated by the binding of an extracellular ligand to a receptor on the surface of the target cell where the receptor possesses serine/threonine kinase activity, and ending with regulation of a downstream cellular process, e.g. transcription.
	GO:0016032	A multi-organism process in which a virus is a participant. The other participant is the host. Includes infection of a host cell, replication of the viral genome, and assembly of progeny virus particles. In some cases the viral genetic material may integrate into the host genome and only subsequently, under particular circumstances, 'complete' its life cycle.
	GO:0046777	The phosphorylation by a protein of one or more of its own amino acid residues (cis-autophosphorylation), or residues on an identical protein (trans-autophosphorylation).
	GO:0009755	A series of molecular signals mediated by the detection of a hormone.
AL6G29290	GO:0006355	Any process that modulates the frequency, rate or extent of cellular DNA-templated transcription.	AT5G18090		AP2/B3-like transcriptional factor family protein
	GO:0006351	The cellular synthesis of RNA on a template of DNA.
AL6G31840	GO:0006414	The successive addition of amino acid residues to a nascent polypeptide chain during protein biosynthesis.	AT5G20290		Ribosomal protein S8e family protein
	GO:0000462	Any process involved in the maturation of a precursor Small SubUnit (SSU) ribosomal RNA (rRNA) molecule into a mature SSU-rRNA molecule from the pre-rRNA molecule originally produced as a tricistronic rRNA transcript that contains the Small Subunit (SSU) rRNA, 5.8S rRNA, and the Large Subunit (LSU) in that order from 5' to 3' along the primary transcript.
	GO:0006412	The cellular metabolic process in which a protein is formed, using the sequence of a mature mRNA or circRNA molecule to specify the sequence of amino acids in a polypeptide chain. Translation is mediated by the ribosome, and begins with the formation of a ternary complex between aminoacylated initiator methionine tRNA, GTP, and initiation factor 2, which subsequently associates with the small sub…
AL6G31850	GO:0045036	The process of directing proteins towards the chloroplast, usually using signals contained within the protein. Imported proteins are synthesized as cytosolic precursors containing N-terminal uptake-targeting sequences that direct each protein to its correct subcompartment and are subsequently cleaved.	AT5G20300	TOC90	Encodes Toc90, part of the TOC (translocon at the outer chloroplast membrane) machinery involved in the import of nucleus-encoded proteins into the chloroplast.
AL6G32970	GO:0000003	The production of new individuals that contain some portion of genetic material inherited from one or more parent organisms.	AT5G22010	RFC1	Encodes RFC1, the largest subunit of replication factor C. Mediates genomic stability and transcriptional gene silencing.
	GO:0000712	The cleavage and rejoining of intermediates, such as Holliday junctions, formed during meiotic recombination to produce two intact molecules in which genetic material has been exchanged.
	GO:0031935	Any process that affects the rate, extent or location of chromatin silencing.
	GO:0009737	Any process that results in a change in state or activity of a cell or an organism (in terms of movement, secretion, enzyme production, gene expression, etc.) as a result of an abscisic acid stimulus.
	GO:0006260	The cellular metabolic process in which a cell duplicates one or more molecules of DNA. DNA replication begins when specific sequences, known as origins of replication, are recognized and bound by initiation proteins, and ends when the original DNA molecule has been completely duplicated and the copies topologically separated. The unit of replication usually corresponds to the genome of the cell,…
	GO:0006974	Any process that results in a change in state or activity of a cell (in terms of movement, secretion, enzyme production, gene expression, etc.) as a result of a stimulus indicating damage to its DNA from environmental insults or errors during metabolism.
	GO:0051570	Any process that modulates the frequency, rate or extent of the covalent addition of a methyl group to the lysine at position 9 of histone H3.
	GO:0007126	Progression through the phases of the meiotic cell cycle, in which canonically a cell replicates to produce four offspring with half the chromosomal content of the progenitor cell via two nuclear divisions.
	GO:0006281	The process of restoring DNA after damage. Genomes are subject to damage by chemical and physical agents in the environment (e.g. UV and ionizing radiations, chemical mutagens, fungal and bacterial toxins, etc.) and by free radicals or alkylating agents endogenously generated in metabolism. DNA is also damaged because of errors during its replication. A variety of different DNA repair pathways ha…
AL6G35830	GO:0005975	The chemical reactions and pathways involving carbohydrates, any of a group of organic compounds based of the general formula Cx(H2O)y. Includes the formation of carbohydrate derivatives by the addition of a carbohydrate residue to another molecule.	AT5G24318		O-Glycosyl hydrolases family 17 protein
	GO:0008152	The chemical reactions and pathways, including anabolism and catabolism, by which living organisms transform chemical substances. Metabolic processes typically transform small molecules, but also include macromolecular processes such as DNA repair and replication, and protein synthesis and degradation.
AL6G36650	GO:0008150	A biological process represents a specific objective that the organism is genetically programmed to achieve. Biological processes are often described by their outcome or ending state, e.g., the biological process of cell division results in the creation of two daughter cells (a divided cell) from a single parent cell. A biological process is accomplished by a particular set of molecular functions…	AT5G24990		enhanced disease resistance-like protein
AL6G36760	GO:0050832	Reactions triggered in response to the presence of a fungus that act to protect the cell or organism.	AT5G25110	CIPK25, SNRK3.25	CBL-INTERACTING PROTEIN KINASE 25 - member of AtCIPKs
	GO:0006468	The process of introducing a phosphate group on to a protein.
	GO:0007165	The cellular process in which a signal is conveyed to trigger a change in the activity or state of a cell. Signal transduction begins with reception of a signal (e.g. a ligand binding to a receptor or receptor activation by a stimulus such as light), or for signal transduction in the absence of ligand, signal-withdrawal or the activity of a constitutively active receptor. Signal transduction ends…
AL6G46610	GO:0009409	Any process that results in a change in state or activity of a cell or an organism (in terms of movement, secretion, enzyme production, gene expression, etc.) as a result of a cold stimulus, a temperature stimulus below the optimal temperature for that organism.	AT4G11890	ARCK1, CRK45	ABA- AND OSMOTIC-STRESS-INDUCIBLE RECEPTOR-LIKE CYTOSOLIC KINASE1, CYSTEINE-RICH RECEPTOR-LIKE PROTEIN KINASE 45 - Encodes a receptor-like cytosolic kinase ARCK1. Negatively controls abscisic acid and osmotic stress signal transduction
	GO:0031348	Any process that stops, prevents, or reduces the frequency, rate or extent of a defense response.
	GO:0010310	Any process that modulates the frequency, rate or extent of the chemical reactions and pathways involving hydrogen peroxide.
	GO:0009651	Any process that results in a change in state or activity of a cell or an organism (in terms of movement, secretion, enzyme production, gene expression, etc.) as a result of a stimulus indicating an increase or decrease in the concentration of salt (particularly but not exclusively sodium and chloride ions) in the environment.
	GO:0006952	Reactions, triggered in response to the presence of a foreign body or the occurrence of an injury, which result in restriction of damage to the organism attacked or prevention/recovery from the infection caused by the attack.
	GO:0002237	Any process that results in a change in state or activity of an organism (in terms of movement, secretion, enzyme production, gene expression, etc.) as a result of a stimulus by molecules of bacterial origin such as peptides derived from bacterial flagellin.
	GO:0050832	Reactions triggered in response to the presence of a fungus that act to protect the cell or organism.
	GO:0009627	The salicylic acid mediated response to a pathogen which confers broad spectrum resistance.
	GO:0046777	The phosphorylation by a protein of one or more of its own amino acid residues (cis-autophosphorylation), or residues on an identical protein (trans-autophosphorylation).
	GO:0006468	The process of introducing a phosphate group on to a protein.
	GO:0009737	Any process that results in a change in state or activity of a cell or an organism (in terms of movement, secretion, enzyme production, gene expression, etc.) as a result of an abscisic acid stimulus.
	GO:0045088	Any process that modulates the frequency, rate or extent of the innate immune response, the organism's first line of defense against infection.
	GO:0009595	The series of events in which a biotic stimulus, one caused or produced by a living organism, is received and converted into a molecular signal.
	GO:0009755	A series of molecular signals mediated by the detection of a hormone.
	GO:0009581	The series of events in which an external stimulus is received by a cell and converted into a molecular signal.
	GO:0000165	An intracellular protein kinase cascade containing at least a MAPK, a MAPKK and a MAP3K. The cascade can also contain an additional tiers: the upstream MAP4K. The kinases in each tier phosphorylate and activate the kinase in the downstream tier to transmit a signal within a cell.
	GO:0009862	The series of molecular signals mediated by salicylic acid involved in systemic acquired resistance.
	GO:0007178	A series of molecular signals initiated by the binding of an extracellular ligand to a receptor on the surface of the target cell where the receptor possesses serine/threonine kinase activity, and ending with regulation of a downstream cellular process, e.g. transcription.
	GO:0009414	Any process that results in a change in state or activity of a cell or an organism (in terms of movement, secretion, enzyme production, gene expression, etc.) as a result of a water deprivation stimulus, prolonged deprivation of water.
	GO:0042742	Reactions triggered in response to the presence of a bacterium that act to protect the cell or organism.
	GO:0009697	The chemical reactions and pathways resulting in the formation of salicylic acid (2-hydroxybenzoic acid), a derivative of benzoic acid.
	GO:0016310	The process of introducing a phosphate group into a molecule, usually with the formation of a phosphoric ester, a phosphoric anhydride or a phosphoric amide.
AL6G49590	GO:0006887	A process of secretion by a cell that results in the release of intracellular molecules (e.g. hormones, matrix proteins) contained within a membrane-bounded vesicle. Exocytosis can occur either by full fusion, when the vesicle collapses into the plasma membrane, or by a kiss-and-run mechanism that involves the formation of a transient contact, a pore, between a granule (for exemple of chromaffin …	AT4G03330	SYP123	member of SYP12 Gene Family
	GO:0048278	The initial attachment of a transport vesicle membrane to the target membrane, mediated by proteins protruding from the membrane of the vesicle and the target membrane. Docking requires only that the two membranes come close enough for these proteins to interact and adhere.
	GO:0006886	The directed movement of proteins in a cell, including the movement of proteins between specific compartments or structures within a cell, such as organelles of a eukaryotic cell.
	GO:0006906	Fusion of the membrane of a transport vesicle with its target membrane.
	GO:0016192	A cellular transport process in which transported substances are moved in membrane-bounded vesicles; transported substances are enclosed in the vesicle lumen or located in the vesicle membrane. The process begins with a step that directs a substance to the forming vesicle, and includes vesicle budding and coating. Vesicles are then targeted to, and fuse with, an acceptor membrane.
AL6G50300	GO:0008150	A biological process represents a specific objective that the organism is genetically programmed to achieve. Biological processes are often described by their outcome or ending state, e.g., the biological process of cell division results in the creation of two daughter cells (a divided cell) from a single parent cell. A biological process is accomplished by a particular set of molecular functions…	AT4G02715		flocculation FLO11-like protein
AL6G50770	GO:0006904	The initial attachment of a vesicle membrane to a target membrane, mediated by proteins protruding from the membrane of the vesicle and the target membrane, that contributes to exocytosis.	AT4G02350	SEC15B	EXOCYST COMPLEX COMPONENT SEC15B - Encodes a member of the exocyst complex gene family. The exocyst is a protein complex involved in tethering vesicles to the plasma membrane during regulated or polarized secretion.
AL7G12040	GO:0008150	A biological process represents a specific objective that the organism is genetically programmed to achieve. Biological processes are often described by their outcome or ending state, e.g., the biological process of cell division results in the creation of two daughter cells (a divided cell) from a single parent cell. A biological process is accomplished by a particular set of molecular functions…	AT4G39820	TRAPPC12	Part of multi-protein complex, acting as guanine nucleotide exchange factors (GEFs) and possibly as tethers, regulating intracellular trafficking.
	GO:0006508	The hydrolysis of proteins into smaller polypeptides and/or amino acids by cleavage of their peptide bonds.
AL7G12810	GO:0016036	Any process that results in a change in state or activity of a cell (in terms of movement, secretion, enzyme production, gene expression, etc.) as a result of deprivation of phosphate.	AT4G37870	PCK1, PEPCK	PHOSPHOENOLPYRUVATE CARBOXYKINASE, PHOSPHOENOLPYRUVATE CARBOXYKINASE 1 - Encodes a phosphoenolpyruvate carboxykinase that localizes to the cytosol.
	GO:0006094	The formation of glucose from noncarbohydrate precursors, such as pyruvate, amino acids and glycerol.
	GO:0016310	The process of introducing a phosphate group into a molecule, usually with the formation of a phosphoric ester, a phosphoric anhydride or a phosphoric amide.
	GO:0009817	A response of an organism to a fungus that prevents the occurrence or spread of disease.
	GO:0046686	Any process that results in a change in state or activity of a cell or an organism (in terms of movement, secretion, enzyme production, gene expression, etc.) as a result of a cadmium (Cd) ion stimulus.
AL7G12830	GO:0009414	Any process that results in a change in state or activity of a cell or an organism (in terms of movement, secretion, enzyme production, gene expression, etc.) as a result of a water deprivation stimulus, prolonged deprivation of water.	AT4G37840	HKL3	HEXOKINASE-LIKE 3
	GO:0006979	Any process that results in a change in state or activity of a cell or an organism (in terms of movement, secretion, enzyme production, gene expression, etc.) as a result of oxidative stress, a state often resulting from exposure to high levels of reactive oxygen species, e.g. superoxide anions, hydrogen peroxide (H2O2), and hydroxyl radicals.
	GO:0001678	A cellular homeostatic process involved in the maintenance of an internal steady state of glucose within a cell or between a cell and its external environment.
	GO:0009408	Any process that results in a change in state or activity of a cell or an organism (in terms of movement, secretion, enzyme production, gene expression, etc.) as a result of a heat stimulus, a temperature stimulus above the optimal temperature for that organism.
	GO:0006096	The chemical reactions and pathways resulting in the breakdown of a carbohydrate into pyruvate, with the concomitant production of a small amount of ATP and the reduction of NAD(P) to NAD(P)H. Glycolysis begins with the metabolism of a carbohydrate to generate products that can enter the pathway and ends with the production of pyruvate. Pyruvate may be converted to acetyl-coenzyme A, ethanol, lac…
	GO:0005975	The chemical reactions and pathways involving carbohydrates, any of a group of organic compounds based of the general formula Cx(H2O)y. Includes the formation of carbohydrate derivatives by the addition of a carbohydrate residue to another molecule.
	GO:0010224	Any process that results in a change in state or activity of a cell or an organism (in terms of movement, secretion, enzyme production, gene expression, etc.) as a result of a UV-B radiation stimulus. UV-B radiation (UV-B light) spans the wavelengths 280 to 315 nm.
	GO:0009651	Any process that results in a change in state or activity of a cell or an organism (in terms of movement, secretion, enzyme production, gene expression, etc.) as a result of a stimulus indicating an increase or decrease in the concentration of salt (particularly but not exclusively sodium and chloride ions) in the environment.
	GO:0009409	Any process that results in a change in state or activity of a cell or an organism (in terms of movement, secretion, enzyme production, gene expression, etc.) as a result of a cold stimulus, a temperature stimulus below the optimal temperature for that organism.
	GO:0006974	Any process that results in a change in state or activity of a cell (in terms of movement, secretion, enzyme production, gene expression, etc.) as a result of a stimulus indicating damage to its DNA from environmental insults or errors during metabolism.
	GO:0006970	Any process that results in a change in state or activity of a cell or an organism (in terms of movement, secretion, enzyme production, gene expression, etc.) as a result of a stimulus indicating an increase or decrease in the concentration of solutes outside the organism or cell.
	GO:0046835	The process of introducing a phosphate group into a carbohydrate, any organic compound based on the general formula Cx(H2O)y.
AL7G19230	GO:0008150	A biological process represents a specific objective that the organism is genetically programmed to achieve. Biological processes are often described by their outcome or ending state, e.g., the biological process of cell division results in the creation of two daughter cells (a divided cell) from a single parent cell. A biological process is accomplished by a particular set of molecular functions…	AT3G26480		Transducin family protein / WD-40 repeat family protein
AL7G20050	GO:0016567	The process in which one or more ubiquitin groups are added to a protein.	AT4G31890		ARM repeat superfamily protein
	GO:0008150	A biological process represents a specific objective that the organism is genetically programmed to achieve. Biological processes are often described by their outcome or ending state, e.g., the biological process of cell division results in the creation of two daughter cells (a divided cell) from a single parent cell. A biological process is accomplished by a particular set of molecular functions…
AL7G22810	GO:0009972	The removal of amino group in the presence of water.	AT4G29580		Cytidine/deoxycytidylate deaminase family protein
AL7G23070	GO:0005975	The chemical reactions and pathways involving carbohydrates, any of a group of organic compounds based of the general formula Cx(H2O)y. Includes the formation of carbohydrate derivatives by the addition of a carbohydrate residue to another molecule.	AT4G29360		O-Glycosyl hydrolases family 17 protein
	GO:0008152	The chemical reactions and pathways, including anabolism and catabolism, by which living organisms transform chemical substances. Metabolic processes typically transform small molecules, but also include macromolecular processes such as DNA repair and replication, and protein synthesis and degradation.
	GO:0006952	Reactions, triggered in response to the presence of a foreign body or the occurrence of an injury, which result in restriction of damage to the organism attacked or prevention/recovery from the infection caused by the attack.
	GO:0071555	A process that results in the assembly, arrangement of constituent parts, or disassembly of the cell wall, the rigid or semi-rigid envelope lying outside the cell membrane of plant, fungal and most prokaryotic cells, maintaining their shape and protecting them from osmotic lysis.
AL7G23610	GO:0006468	The process of introducing a phosphate group on to a protein.	AT4G28880	CKL3	CASEIN KINASE I-LIKE 3 - Member of CKL gene family (CKL-A group)
	GO:0016055	The series of molecular signals initiated by binding of a Wnt protein to a frizzled family receptor on the surface of the target cell and ending with a change in cell state.
	GO:0018105	The phosphorylation of peptidyl-serine to form peptidyl-O-phospho-L-serine.
	GO:0016310	The process of introducing a phosphate group into a molecule, usually with the formation of a phosphoric ester, a phosphoric anhydride or a phosphoric amide.
	GO:0009640	The control of plant growth, development, and differentiation by the duration and nature of light, independent of photosynthesis.
	GO:0006897	A vesicle-mediated transport process in which cells take up external materials or membrane constituents by the invagination of a small region of the plasma membrane to form a new membrane-bounded vesicle.
	GO:0008360	Any process that modulates the surface configuration of a cell.
	GO:0009785	The series of molecular signals initiated upon sensing of blue light by photoreceptor molecule, at a wavelength between 400nm and 470nm.
	GO:0009637	Any process that results in a change in state or activity of a cell or an organism (in terms of movement, secretion, enzyme production, gene expression, etc.) as a result of a blue light stimulus. Blue light is electromagnetic radiation with a wavelength of between 440 and 500nm.
AL7G23970	GO:0055114	A metabolic process that results in the removal or addition of one or more electrons to or from a substance, with or without the concomitant removal or addition of a proton or protons.	AT4G28570		Long-chain fatty alcohol dehydrogenase family protein
AL7G25350	GO:0009718	The chemical reactions and pathways resulting in the formation of anthocyanins, any member of a group of intensely colored soluble glycosides of anthocyanidins.	AT4G27430	CIP7	COP1-INTERACTING PROTEIN 7 - Positive regulator of light-regulated genes. Novel nuclear protein which requires light for its high level expression
	GO:0045893	Any process that activates or increases the frequency, rate or extent of cellular DNA-templated transcription.
	GO:0009416	Any process that results in a change in state or activity of a cell or an organism (in terms of movement, secretion, enzyme production, gene expression, etc.) as a result of a light stimulus, electromagnetic radiation of wavelengths classified as infrared, visible or ultraviolet light.
	GO:0016117	The chemical reactions and pathways resulting in the formation of carotenoids, tetraterpenoid compounds in which two units of 4 isoprenoid residues joined head-to-tail are themselves joined tail-to-tail.
	GO:0015995	The chemical reactions and pathways resulting in the formation of chlorophyll, any compound of magnesium complexed in a porphyrin (tetrapyrrole) ring and which functions as a photosynthetic pigment, from less complex precursors.
AL7G25850	GO:0042542	Any process that results in a change in state or activity of a cell or an organism (in terms of movement, secretion, enzyme production, gene expression, etc.) as a result of a hydrogen peroxide (H2O2) stimulus.	AT4G26980		RNI-like superfamily protein
	GO:0008150	A biological process represents a specific objective that the organism is genetically programmed to achieve. Biological processes are often described by their outcome or ending state, e.g., the biological process of cell division results in the creation of two daughter cells (a divided cell) from a single parent cell. A biological process is accomplished by a particular set of molecular functions…
	GO:0009644	Any process that results in a change in state or activity of a cell or an organism (in terms of movement, secretion, enzyme production, gene expression, etc.) as a result of a high light intensity stimulus.
AL7G26370	GO:0007178	A series of molecular signals initiated by the binding of an extracellular ligand to a receptor on the surface of the target cell where the receptor possesses serine/threonine kinase activity, and ending with regulation of a downstream cellular process, e.g. transcription.	AT4G26540	RGFR3, RGI3	RGF1 INSENSITIVE 3 - Leucine-rich repeat receptor-like protein kinase family protein
	GO:0046777	The phosphorylation by a protein of one or more of its own amino acid residues (cis-autophosphorylation), or residues on an identical protein (trans-autophosphorylation).
	GO:0006468	The process of introducing a phosphate group on to a protein.
	GO:0009755	A series of molecular signals mediated by the detection of a hormone.
AL7G26420	GO:0043085	Any process that activates or increases the activity of an enzyme.	AT4G26500	ARABIDOPSIS THALIANA SULFUR E, ATSUFE, BOLA1, CHLOROPLAST SULFUR E, CPSUFE, EMB1374, HOMOLOG OF E.COLI BOLA 1, MBRYO DEFECTIVE 1374, SUFE1, SULFUR E 1	Sulfur acceptor that interacts with and activates the cysteine desulfurases, AtSufS in plastids and AtNifS1 in mitochondria, and both activations are vital during embryogenesis. Dual localization in mitochondria and chloroplasts. Involved in Fe-S cluster biogenesis in mitochondria and plastids. Expressed in all major tissues, with higher expression in green parts. Its expression is light-dependen…
AL7G29130	GO:0008654	The chemical reactions and pathways resulting in the formation of phospholipids, any lipid containing phosphoric acid as a mono- or diester.	AT4G24160		Encodes a soluble lysophosphatidic acid acyltransferase with additional triacylglycerol lipase and phosphatidylcholine hydrolyzing enzymatic activities. Plays a pivotal role in maintaining the lipid homeostasis by regulating both phospholipid and neutral lipid levels.
	GO:0052542	Any process in which callose is transported to, and/or maintained in, a specific location during the defense response. Callose is a linear 1,3-beta-d-glucan formed from UDP-glucose and is found in certain plant cell walls.
	GO:0070328	Any process involved in the maintenance of an internal steady state of triglyceride within an organism or cell.
	GO:0010200	A process that results in a change in state or activity of a cell or an organism (in terms of movement, secretion, enzyme production, gene expression, etc.) as a result of a chitin stimulus.
	GO:0009407	The chemical reactions and pathways resulting in the breakdown of toxin, a poisonous compound (typically a protein) that is produced by cells or organisms and that can cause disease when introduced into the body or tissues of an organism.
	GO:0010583	Any process that results in a change in state or activity of a cell or an organism (in terms of movement, secretion, enzyme production, gene expression, etc.) as a result of a cyclopentenone stimulus. Cyclopentenones are oxylipins derived from polyunsaturated fatty acids. They are structurally similar to jasmonic acid, but contain a reactive unsaturated carbonyl structure in the cyclo-ring. Cyclo…
	GO:0055088	Any process involved in the maintenance of an internal steady state of lipid within an organism or cell.
	GO:0055091	Any process involved in the maintenance of an internal steady state of phospholipid within an organism or cell.
	GO:0055089	Any process involved in the maintenance of an internal steady state of fatty acid within an organism or cell.
AL7G32460	GO:0043328	The process of directing proteins towards the vacuole that contributes to protein catabolism via the multivesicular body (MVB) pathway.	AT4G21560	VPS28	vacuolar protein sorting-associated protein-like protein
AL7G33220	GO:0006574	The chemical reactions and pathways resulting in the breakdown of valine, 2-amino-3-methylbutanoic acid.	AT4G20930	HDH1	Encodes a 3-hydroxyisobutyrate dehydrogenase
	GO:0006098	The glucose-6-phosphate catabolic process in which, coupled to NADPH synthesis, glucose-6-P is oxidized with the formation of carbon dioxide (CO2) and ribulose 5-phosphate; ribulose 5-P then enters a series of reactions interconverting sugar phosphates. The pentose phosphate pathway is a major source of reducing equivalents for biosynthesis reactions and is also important for the conversion of he…
	GO:0055114	A metabolic process that results in the removal or addition of one or more electrons to or from a substance, with or without the concomitant removal or addition of a proton or protons.
AL7G33910	GO:0006355	Any process that modulates the frequency, rate or extent of cellular DNA-templated transcription.	AT4G19990	FRS1	FAR1-RELATED SEQUENCE 1
AL7G34770	GO:0008150	A biological process represents a specific objective that the organism is genetically programmed to achieve. Biological processes are often described by their outcome or ending state, e.g., the biological process of cell division results in the creation of two daughter cells (a divided cell) from a single parent cell. A biological process is accomplished by a particular set of molecular functions…	AT4G19390		Uncharacterized protein family
AL7G39270	GO:0008152	The chemical reactions and pathways, including anabolism and catabolism, by which living organisms transform chemical substances. Metabolic processes typically transform small molecules, but also include macromolecular processes such as DNA repair and replication, and protein synthesis and degradation.	AT4G15960		alpha/beta-Hydrolases superfamily protein
AL7G45160	GO:0006007	The chemical reactions and pathways resulting in the breakdown of glucose, the aldohexose gluco-hexose.	AT5G36230		ARM repeat superfamily protein
	GO:0016070	The cellular chemical reactions and pathways involving RNA, ribonucleic acid, one of the two main type of nucleic acid, consisting of a long, unbranched macromolecule formed from ribonucleotides joined in 3',5'-phosphodiester linkage.
AL7G47600	GO:0006952	Reactions, triggered in response to the presence of a foreign body or the occurrence of an injury, which result in restriction of damage to the organism attacked or prevention/recovery from the infection caused by the attack.	AT5G41750		Disease resistance protein (TIR-NBS-LRR class) family
	GO:0007165	The cellular process in which a signal is conveyed to trigger a change in the activity or state of a cell. Signal transduction begins with reception of a signal (e.g. a ligand binding to a receptor or receptor activation by a stimulus such as light), or for signal transduction in the absence of ligand, signal-withdrawal or the activity of a constitutively active receptor. Signal transduction ends…
AL7G50230	GO:0006412	The cellular metabolic process in which a protein is formed, using the sequence of a mature mRNA or circRNA molecule to specify the sequence of amino acids in a polypeptide chain. Translation is mediated by the ribosome, and begins with the formation of a ternary complex between aminoacylated initiator methionine tRNA, GTP, and initiation factor 2, which subsequently associates with the small sub…	AT5G39900		Small GTP-binding protein
	GO:0045727	Any process that activates or increases the frequency, rate or extent of the chemical reactions and pathways resulting in the formation of proteins by the translation of mRNA or circRNA.
AL8G12630	GO:0016042	The chemical reactions and pathways resulting in the breakdown of lipids, compounds soluble in an organic solvent but not, or sparingly, in an aqueous solvent.	AT5G45910		GDSL-motif esterase/acyltransferase/lipase. Enzyme group with broad substrate specificity that may catalyze acyltransfer or hydrolase reactions with lipid and non-lipid substrates.
AL8G12810	GO:0009755	A series of molecular signals mediated by the detection of a hormone.	AT5G45780	CIK4	CLAVATA3 INSENSITIVE RECEPTOR KINASE 4 - Encodes one of a group of LRR-RLKs, designated as CLAVATA3 INSENSITIVE RECEPTOR KINASES (CIKs), that act as co-receptors and have essential roles in regulating CLV3-mediated stem cell homeostasis
	GO:0006468	The process of introducing a phosphate group on to a protein.
	GO:0046777	The phosphorylation by a protein of one or more of its own amino acid residues (cis-autophosphorylation), or residues on an identical protein (trans-autophosphorylation).
	GO:0007178	A series of molecular signals initiated by the binding of an extracellular ligand to a receptor on the surface of the target cell where the receptor possesses serine/threonine kinase activity, and ending with regulation of a downstream cellular process, e.g. transcription.
AL8G13530	GO:0071555	A process that results in the assembly, arrangement of constituent parts, or disassembly of the cell wall, the rigid or semi-rigid envelope lying outside the cell membrane of plant, fungal and most prokaryotic cells, maintaining their shape and protecting them from osmotic lysis.	AT5G45280	PAE11	Pectinacetylesterase family protein
	GO:0016126	The chemical reactions and pathways resulting in the formation of sterols, steroids with one or more hydroxyl groups and a hydrocarbon side-chain in the molecule.
	GO:0008150	A biological process represents a specific objective that the organism is genetically programmed to achieve. Biological processes are often described by their outcome or ending state, e.g., the biological process of cell division results in the creation of two daughter cells (a divided cell) from a single parent cell. A biological process is accomplished by a particular set of molecular functions…
AL8G14780	GO:0006974	Any process that results in a change in state or activity of a cell (in terms of movement, secretion, enzyme production, gene expression, etc.) as a result of a stimulus indicating damage to its DNA from environmental insults or errors during metabolism.	AT5G44750	REV1	ARABIDOPSIS THALIANA HOMOLOG OF REVERSIONLESS 1 - Homologous to Y-family DNA polymerases, contains BRCT domain. Mutants are sensitive to UV-B radiation. Gene is involved in damage-tolerance mechanisms through translesion synthesis(TLS
	GO:0006281	The process of restoring DNA after damage. Genomes are subject to damage by chemical and physical agents in the environment (e.g. UV and ionizing radiations, chemical mutagens, fungal and bacterial toxins, etc.) and by free radicals or alkylating agents endogenously generated in metabolism. DNA is also damaged because of errors during its replication. A variety of different DNA repair pathways ha…
	GO:0010224	Any process that results in a change in state or activity of a cell or an organism (in terms of movement, secretion, enzyme production, gene expression, etc.) as a result of a UV-B radiation stimulus. UV-B radiation (UV-B light) spans the wavelengths 280 to 315 nm.
AL8G14880	GO:0042546	A cellular process that results in the biosynthesis of constituent macromolecules, assembly, and arrangement of constituent parts of a cell wall. Includes biosynthesis of constituent macromolecules, such as proteins and polysaccharides, and those macromolecular modifications that are involved in synthesis or assembly of the cellular component. A cell wall is the rigid or semi-rigid envelope lying…	AT5G44670	GALS2	GALACTAN SYNTHASE 2 - glycosyltransferase family protein
AL8G17570	GO:0007049	The progression of biochemical and morphological phases and events that occur in a cell during successive cell replication or nuclear replication events. Canonically, the cell cycle comprises the replication and segregation of genetic material followed by the division of the cell, but in endocycles or syncytial cells nuclear replication or nuclear division may not be followed by cell division.	AT5G43080		Cyclin A3
	GO:0051301	The process resulting in division and partitioning of components of a cell to form more cells; may or may not be accompanied by the physical separation of a cell into distinct, individually membrane-bounded daughter cells.
AL8G20240	GO:0055114	A metabolic process that results in the removal or addition of one or more electrons to or from a substance, with or without the concomitant removal or addition of a proton or protons.	AT5G47970		Aldolase-type TIM barrel family protein
	GO:0002943	The process whereby a uridine in a transfer RNA is converted to dihydrouridine.
	GO:0019243	The chemical reactions and pathways resulting in the breakdown of methylglyoxal, CH3-CO-CHO, into D-lactate via the intermediate S-lactoyl-glutathione. Glutathione is used in the first step of the pathway and then regenerated in the second step.
	GO:0008033	The process in which a pre-tRNA molecule is converted to a mature tRNA, ready for addition of an aminoacyl group.
AL8G21060	GO:0008150	A biological process represents a specific objective that the organism is genetically programmed to achieve. Biological processes are often described by their outcome or ending state, e.g., the biological process of cell division results in the creation of two daughter cells (a divided cell) from a single parent cell. A biological process is accomplished by a particular set of molecular functions…	AT5G48335		hypothetical protein
AL8G21990	GO:0016310	The process of introducing a phosphate group into a molecule, usually with the formation of a phosphoric ester, a phosphoric anhydride or a phosphoric amide.	AT5G48820	ICK6, KRP3	Kip-related protein (KRP) gene, encodes CDK (cyclin-dependent kinase) inhibitor (CKI), negative regulator of cell division. Binds to D type and CDC2A cyclins and may inhibit cell cycle.
	GO:0007050	A regulatory process that halts progression through the cell cycle during one of the normal phases (G1, S, G2, M).
AL8G23660	GO:0009416	Any process that results in a change in state or activity of a cell or an organism (in terms of movement, secretion, enzyme production, gene expression, etc.) as a result of a light stimulus, electromagnetic radiation of wavelengths classified as infrared, visible or ultraviolet light.	AT5G49730	FRO6	FERRIC REDUCTION OXIDASE 6 -Encodes a plasma membrane-located ferric chelate reductase.
	GO:0055114	A metabolic process that results in the removal or addition of one or more electrons to or from a substance, with or without the concomitant removal or addition of a proton or protons.
	GO:0006811	The directed movement of charged atoms or small charged molecules into, out of or within a cell, or between cells, by means of some agent such as a transporter or pore.
AL8G24420	GO:0006281	The process of restoring DNA after damage. Genomes are subject to damage by chemical and physical agents in the environment (e.g. UV and ionizing radiations, chemical mutagens, fungal and bacterial toxins, etc.) and by free radicals or alkylating agents endogenously generated in metabolism. DNA is also damaged because of errors during its replication. A variety of different DNA repair pathways ha…	AT5G50340		DNA repair protein RadA-like protein
AL8G25430	GO:0006397	Any process involved in the conversion of a primary mRNA transcript into one or more mature mRNA(s) prior to translation into polypeptide.	AT5G51170	ATUSB1	U6 snRNA phosphodiesterase-like protein
	GO:0048573	A change from the vegetative to the reproductive phase as a result of detection of, or exposure to, a period of light or dark of a given length. The length of the period of light or dark required to initiate the change is set relative to a particular duration known as the 'critical day length'. The critical day length varies between species.
	GO:0008380	The process of removing sections of the primary RNA transcript to remove sequences not present in the mature form of the RNA and joining the remaining sections to form the mature form of the RNA.
	GO:0008150	A biological process represents a specific objective that the organism is genetically programmed to achieve. Biological processes are often described by their outcome or ending state, e.g., the biological process of cell division results in the creation of two daughter cells (a divided cell) from a single parent cell. A biological process is accomplished by a particular set of molecular functions…
	GO:0034477	Any process involved in forming the mature 3' end of a U6 snRNA molecule.
	GO:0090305	The nucleic acid metabolic process in which the phosphodiester bonds between nucleotides are cleaved by hydrolysis.
AL8G25440	GO:0008150	A biological process represents a specific objective that the organism is genetically programmed to achieve. Biological processes are often described by their outcome or ending state, e.g., the biological process of cell division results in the creation of two daughter cells (a divided cell) from a single parent cell. A biological process is accomplished by a particular set of molecular functions…
	GO:0042538	Any process that results in a change in state or activity of a cell or an organism (in terms of movement, secretion, enzyme production, gene expression, etc.) as a result of detection of, or exposure to, an increase in the concentration of salt (particularly but not exclusively sodium and chloride ions) in the environment.
	GO:0009651	Any process that results in a change in state or activity of a cell or an organism (in terms of movement, secretion, enzyme production, gene expression, etc.) as a result of a stimulus indicating an increase or decrease in the concentration of salt (particularly but not exclusively sodium and chloride ions) in the environment.
	GO:0009409	Any process that results in a change in state or activity of a cell or an organism (in terms of movement, secretion, enzyme production, gene expression, etc.) as a result of a cold stimulus, a temperature stimulus below the optimal temperature for that organism.
	GO:0009737	Any process that results in a change in state or activity of a cell or an organism (in terms of movement, secretion, enzyme production, gene expression, etc.) as a result of an abscisic acid stimulus.
	GO:0010150	The process that occurs in a leaf near the end of its active life that is associated with the dismantling of cell components and membranes, loss of functional chloroplasts, and an overall decline in metabolism.
	GO:0006970	Any process that results in a change in state or activity of a cell or an organism (in terms of movement, secretion, enzyme production, gene expression, etc.) as a result of a stimulus indicating an increase or decrease in the concentration of solutes outside the organism or cell.
	GO:0009414	Any process that results in a change in state or activity of a cell or an organism (in terms of movement, secretion, enzyme production, gene expression, etc.) as a result of a water deprivation stimulus, prolonged deprivation of water.
	GO:1900140	Any process that modulates the frequency, rate or extent of seedling development.
	GO:0010288	Any process that results in a change in state or activity of a cell or an organism (in terms of movement, secretion, enzyme production, gene expression, etc.) as a result of a lead ion stimulus.
	GO:0009737	Any process that results in a change in state or activity of a cell or an organism (in terms of movement, secretion, enzyme production, gene expression, etc.) as a result of an abscisic acid stimulus.
	GO:0009409	Any process that results in a change in state or activity of a cell or an organism (in terms of movement, secretion, enzyme production, gene expression, etc.) as a result of a cold stimulus, a temperature stimulus below the optimal temperature for that organism.
	GO:0006869	The directed movement of lipids into, out of or within a cell, or between cells, by means of some agent such as a transporter or pore. Lipids are compounds soluble in an organic solvent but not, or sparingly, in an aqueous solvent.
	GO:0010162	A dormancy process in which dormancy (sometimes called a dormant state) is induced, maintained or broken in a seed. Seed dormancy is a suspension of most physiological activity and growth in a seed, including the embryo contained therein, that can be reactivated. It often requires special conditions for reactivation, such as specific temperature, scarification, or leaching of inhibitors.
	GO:0006629	The chemical reactions and pathways involving lipids, compounds soluble in an organic solvent but not, or sparingly, in an aqueous solvent. Includes fatty acids; neutral fats, other fatty-acid esters, and soaps; long-chain (fatty) alcohols and waxes; sphingoids and other long-chain bases; glycolipids, phospholipids and sphingolipids; and carotenes, polyprenols, sterols, terpenes and other isopren…
	GO:0010029	Any process that modulates the frequency, rate or extent of seed germination.
AL8G26710	GO:0042538	Any process that results in a change in state or activity of a cell or an organism (in terms of movement, secretion, enzyme production, gene expression, etc.) as a result of detection of, or exposure to, an increase in the concentration of salt (particularly but not exclusively sodium and chloride ions) in the environment.	AT5G52310	COR78	COLD REGULATED 78,LOW-TEMPERATURE-INDUCED 78, LTI140, LTI78, RD29A, RESPONSIVE TO DESICCATION 29A
	GO:0010150	The process that occurs in a leaf near the end of its active life that is associated with the dismantling of cell components and membranes, loss of functional chloroplasts, and an overall decline in metabolism.
	GO:0006970	Any process that results in a change in state or activity of a cell or an organism (in terms of movement, secretion, enzyme production, gene expression, etc.) as a result of a stimulus indicating an increase or decrease in the concentration of solutes outside the organism or cell.
	GO:0009409	Any process that results in a change in state or activity of a cell or an organism (in terms of movement, secretion, enzyme production, gene expression, etc.) as a result of a cold stimulus, a temperature stimulus below the optimal temperature for that organism.
	GO:0009737	Any process that results in a change in state or activity of a cell or an organism (in terms of movement, secretion, enzyme production, gene expression, etc.) as a result of an abscisic acid stimulus.
	GO:0009414	Any process that results in a change in state or activity of a cell or an organism (in terms of movement, secretion, enzyme production, gene expression, etc.) as a result of a water deprivation stimulus, prolonged deprivation of water.
	GO:0009651	Any process that results in a change in state or activity of a cell or an organism (in terms of movement, secretion, enzyme production, gene expression, etc.) as a result of a stimulus indicating an increase or decrease in the concentration of salt (particularly but not exclusively sodium and chloride ions) in the environment.
AL8G28170	GO:0006869	The directed movement of lipids into, out of or within a cell, or between cells, by means of some agent such as a transporter or pore. Lipids are compounds soluble in an organic solvent but not, or sparingly, in an aqueous solvent.	AT5G53470	ACBP	ACBP1, ACYL-COA BINDING PROTEIN, ACYL-COA BINDING PROTEIN 1, ATACBP1
	GO:0010029	Any process that modulates the frequency, rate or extent of seed germination.
	GO:0070300	Interacting selectively and non-covalently with phosphatidic acid, any of a class of glycerol phosphate in which both the remaining hydroxyl groups of the glycerol moiety are esterified with fatty acids.
	GO:0008289	Interacting selectively and non-covalently with a lipid.
	GO:0006629	The chemical reactions and pathways involving lipids, compounds soluble in an organic solvent but not, or sparingly, in an aqueous solvent. Includes fatty acids; neutral fats, other fatty-acid esters, and soaps; long-chain (fatty) alcohols and waxes; sphingoids and other long-chain bases; glycolipids, phospholipids and sphingolipids; and carotenes, polyprenols, sterols, terpenes and other isopren…
	GO:0009409	Any process that results in a change in state or activity of a cell or an organism (in terms of movement, secretion, enzyme production, gene expression, etc.) as a result of a cold stimulus, a temperature stimulus below the optimal temperature for that organism.
	GO:0009737	Any process that results in a change in state or activity of a cell or an organism (in terms of movement, secretion, enzyme production, gene expression, etc.) as a result of an abscisic acid stimulus.
	GO:0005576	The space external to the outermost structure of a cell. For cells without external protective or external encapsulating structures this refers to space outside of the plasma membrane. This term covers the host cell environment outside an intracellular parasite.
	GO:0005789	The lipid bilayer surrounding the endoplasmic reticulum.
	GO:0009505	A more or less rigid stucture lying outside the cell membrane of a cell and composed of cellulose and pectin and other organic and inorganic substances.
	GO:0005886	The membrane surrounding a cell that separates the cell from its external environment. It consists of a phospholipid bilayer and associated proteins.
	GO:0016021	he component of a membrane consisting of the gene products and protein complexes having at least some part of their peptide sequence embedded in the hydrophobic region of the membrane.
	GO:0010288	Any process that results in a change in state or activity of a cell or an organism (in terms of movement, secretion, enzyme production, gene expression, etc.) as a result of a lead ion stimulus.
	GO:0000062	Interacting selectively and non-covalently with acyl-CoA, any derivative of coenzyme A in which the sulfhydryl group is in thiolester linkage with a fatty acyl group.
	GO:0032791	Interacting selectively and non-covalently with lead (Pb) ions.
	GO:0005515	Interacting selectively and non-covalently with any protein or protein complex (a complex of two or more proteins that may include other nonprotein molecules).
	GO:0010162	A dormancy process in which dormancy (sometimes called a dormant state) is induced, maintained or broken in a seed. Seed dormancy is a suspension of most physiological activity and growth in a seed, including the embryo contained therein, that can be reactivated. It often requires special conditions for reactivation, such as specific temperature, scarification, or leaching of inhibitors.
AL8G28610	GO:0032502	A biological process whose specific outcome is the progression of an integrated living unit: an anatomical structure (which may be a subcellular structure, cell, tissue, or organ), or organism over time from an initial condition to a later condition.	AT4G37740	GRF2	GROWTH-REGULATING FACTOR 2 - Growth regulating factor encoding transcription activator. One of the nine members of a GRF gene family, containing nuclear targeting domain. Mutants result in smaller leaves indicating the role of the gene in leaf development. Expressed in root, shoot and flower
	GO:0006351	The cellular synthesis of RNA on a template of DNA.
	GO:0010114	Any process that results in a change in state or activity of a cell or an organism (in terms of movement, secretion, enzyme production, gene expression, etc.) as a result of a red light stimulus. Red light is electromagnetic radiation of wavelength of 580-700nm. An example of this response is seen at the beginning of many plant species developmental stages. These include germination, and the poin…
	GO:0048366	The process whose specific outcome is the progression of the leaf over time, from its formation to the mature structure.
	GO:0010218	Any process that results in a change in state or activity of a cell or an organism (in terms of movement, secretion, enzyme production, gene expression, etc.) as a result of far red light stimulus. Far red light is electromagnetic radiation of wavelength 700-800nm. An example of this response is seen at the beginning of many plant species developmental stages. These include germination, and the p…
	GO:0006355	Any process that modulates the frequency, rate or extent of cellular DNA-templated transcription.
	GO:0080167	Any process that results in a change in state or activity of a cell or an organism (in terms of movement, secretion, enzyme production, gene expression, etc.) as a result of a karrikin stimulus. Karrikins are signaling molecules in smoke from burning vegetation that trigger seed germination for many angiosperms (flowering plants).
AL8G28640	GO:0008150	A biological process represents a specific objective that the organism is genetically programmed to achieve. Biological processes are often described by their outcome or ending state, e.g., the biological process of cell division results in the creation of two daughter cells (a divided cell) from a single parent cell. A biological process is accomplished by a particular set of molecular functions…	AT5G53730	NHL26	Late embryogenesis abundant (LEA) hydroxyproline-rich glycoprotein family
AL8G30390	GO:0034063	The aggregation, arrangement and bonding together of proteins and RNA molecules to form a stress granule.	AT5G54920		polyadenylate-binding protein interacting protein
	GO:0010603	Any process that modulates the rate, frequency, or extent of the aggregation, arrangement and bonding together of proteins and RNA molecules to form a cytoplasmic mRNA processing body.
AL8G32940	GO:0006468	The process of introducing a phosphate group on to a protein.	AT5G57035		U-box domain-containing protein kinase family protein
	GO:0016567	The process in which one or more ubiquitin groups are added to a protein.
	GO:0046777	The phosphorylation by a protein of one or more of its own amino acid residues (cis-autophosphorylation), or residues on an identical protein (trans-autophosphorylation).
	GO:0007178	A series of molecular signals initiated by the binding of an extracellular ligand to a receptor on the surface of the target cell where the receptor possesses serine/threonine kinase activity, and ending with regulation of a downstream cellular process, e.g. transcription.
	GO:0016310	The process of introducing a phosphate group into a molecule, usually with the formation of a phosphoric ester, a phosphoric anhydride or a phosphoric amide.
	GO:0009755	A series of molecular signals mediated by the detection of a hormone.
AL8G34450	GO:0006468	The process of introducing a phosphate group on to a protein.	AT5G58350	KCBP, KINESIN-LIKE CALMODULIN-BINDING PROTEIN, PKCBP, POTATO KINESIN-LIKE CALMODULIN-BINDING PROTEIN, ZWI, ZWICHEL	encodes a novel member of the kinesin superfamily of motor proteins. recessive mutations have reduced number of trichome branches.
	GO:0046777	The phosphorylation by a protein of one or more of its own amino acid residues (cis-autophosphorylation), or residues on an identical protein (trans-autophosphorylation).
AL8G36950	GO:0008152	The chemical reactions and pathways, including anabolism and catabolism, by which living organisms transform chemical substances. Metabolic processes typically transform small molecules, but also include macromolecular processes such as DNA repair and replication, and protein synthesis and degradation.	AT5G60335	MITOCHONDRIAL 3-HYDROXYACYL-ACYL CARRIER PROTEIN (ACP) DEHYDRATASE, MTHD	Encodes the mitochondria-localized 3-hydroxyacyl-acyl carrier protein (ACP) dehydratase (mtHD) component of the mitochondrial fatty acid synthase (mtFAS) system. It catalyzes the third of the four iterative reactions that constitute the mtFAS cycle. Additionally, it supports the assembly of lipid A-like molecules and has an unexpected function in maintaining the morphology of chloroplastic starch…
	GO:0055114	A metabolic process that results in the removal or addition of one or more electrons to or from a substance, with or without the concomitant removal or addition of a proton or protons.
AL8G42090	GO:0006412	The cellular metabolic process in which a protein is formed, using the sequence of a mature mRNA or circRNA molecule to specify the sequence of amino acids in a polypeptide chain. Translation is mediated by the ribosome, and begins with the formation of a ternary complex between aminoacylated initiator methionine tRNA, GTP, and initiation factor 2, which subsequently associates with the small sub…	AT5G64670		Ribosomal protein L18e/L15 superfamily protein
	GO:0009220	The chemical reactions and pathways resulting in the formation of a pyrimidine ribonucleotide, a compound consisting of nucleoside (a pyrimidine base linked to a ribose sugar) esterified with a phosphate group at either the 3' or 5'-hydroxyl group of the sugar.
	GO:0006354	The extension of an RNA molecule after transcription initiation and promoter clearance at a DNA-dependent RNA polymerase promoter by the addition of ribonucleotides catalyzed by an RNA polymerase.
AL8G42370	GO:0008150	A biological process represents a specific objective that the organism is genetically programmed to achieve. Biological processes are often described by their outcome or ending state, e.g., the biological process of cell division results in the creation of two daughter cells (a divided cell) from a single parent cell. A biological process is accomplished by a particular set of molecular functions…	AT5G64880		transmembrane protein
	GO:0006914	The cellular catabolic process in which cells digest parts of their own cytoplasm; allows for both recycling of macromolecular constituents under conditions of cellular stress and remodeling the intracellular structure for cell differentiation.
AL8G44050	GO:0006468	The process of introducing a phosphate group on to a protein.	AT5G67280	RLK	RECEPTOR-LIKE KINASE
	GO:0016310	The process of introducing a phosphate group into a molecule, usually with the formation of a phosphoric ester, a phosphoric anhydride or a phosphoric amide.
	GO:0007178	A series of molecular signals initiated by the binding of an extracellular ligand to a receptor on the surface of the target cell where the receptor possesses serine/threonine kinase activity, and ending with regulation of a downstream cellular process, e.g. transcription.
	GO:0009755	A series of molecular signals mediated by the detection of a hormone.
	GO:0046777	The phosphorylation by a protein of one or more of its own amino acid residues (cis-autophosphorylation), or residues on an identical protein (trans-autophosphorylation).
AL8G45710	GO:0010091	Any process involved in the formation of branches in plant hair cells. An example of this process is found in Arabidopsis thaliana.	AT5G65930	KCBP, ZWICHEL	POTATO KINESIN-LIKE CALMODULIN-BINDING PROTEIN - encodes a novel member of the kinesin superfamily of motor proteins. recessive mutations have reduced number of trichome branches.
	GO:0007018	A microtubule-based process that results in the movement of organelles, other microtubules, or other cellular components. Examples include motor-driven movement along microtubules and movement driven by polymerization or depolymerization of microtubules.
	GO:0055114	A metabolic process that results in the removal or addition of one or more electrons to or from a substance, with or without the concomitant removal or addition of a proton or protons.
AL1G11960			AT3G62850		zinc finger protein-like protein
AL1G12100			NA
AL1G14190			AT1G04540		Calcium-dependent lipid-binding (CaLB domain) family protein
AL1G17100			AT1G06950	ARABIDOPSIS THALIANA TRANSLOCON AT THE INNER ENVELOPE MEMBRANE OF CHLOROPLASTS 110, ATTIC110, TIC110, TRANSLOCON AT THE INNER ENVELOPE MEMBRANE OF CHLOROPLASTS 110	Encodes a protein thought to be a part of the translocon at the chloroplast inner envelope. Involved in protein import into the chloroplast and chloroplast biogenesis. C-terminal half of Tic110 functions as scaffolds for protein-protein interactions.
AL1G33240			AT1G20730		transport/golgi organization-like protein, putative
AL1G37890			AT1G24090	RNH1C	RNase H family protein
AL1G40050			NA
AL1G46420			NA
AL1G46950			AT1G32700		PLATZ transcription factor family protein
AL1G48560			AT1G34060	TAR4	TRYPTOPHAN AMINOTRANSFERASE RELATED 4 - Pyridoxal phosphate (PLP)-dependent transferases superfamily protein
AL1G49650			AT1G31400		TRAF-like family protein
AL1G50180			NA
AL1G51130			AT1G36990		C-jun-amino-terminal kinase-interacting protein
AL1G55570			AT1G48840		Plant protein of unknown function
AL1G56100			AT1G49230	ATL78	ARABIDOPSIS TÓXICOS EN LEVADURA 78 - RING/U-box superfamily protein
AL1G62900			AT1G54180	BRX-LIKE3	BREVIS RADIX-LIKE 3 - Belongs to five-member BRX gene family. Arabidopsis BRX genes share high levels of similarity among each others, with several conserved domains. The most distinct is BRX domain - highly conserved in all BRX genes among distantly related species. This protein-protein interaction domain is required and sufficient for BRX activity.
AL1G62960			NA
AL1G67340			NA
AL2G17180			NA
AL2G17240			NA
AL2G26040			NA
AL2G32310			AT1G72640		NAD(P)-binding Rossmann-fold superfamily protein
AL2G33990			AT1G74088		galacturonosyltransferase
AL3G12510			NA
AL3G13300			NA
AL3G21450			AT3G10130		SOUL heme-binding family protein
AL3G23040			AT3G11500		Small nuclear ribonucleoprotein family protein
AL3G37850			AT1G36280		L-Aspartase-like family protein
AL3G41920			NA
AL3G46050			NA
AL3G47030			NA
AL3G51720			NA
AL4G10250			AT2G21160		Translocon-associated protein (TRAP), alpha subunit
AL4G21660			AT2G28370	CASPL5A2	CASP-LIKE PROTEIN 5A2
AL4G22240			NA
AL5G10970			AT2G01860	EMB975	EMBRYO DEFECTIVE 975 - Tetratricopeptide repeat (TPR)-like superfamily protein
AL5G15810			AL5G22710
AL5G22710			NA
AL5G24280			NA
AL5G26440			NA
AL5G26820			NA
AL5G26860			NA
AL5G39030			NA
AL5G41820			AT3G59780		Rhodanese/Cell cycle control phosphatase superfamily protein
AL6G14890			NA
AL6G21200			NA
AL6G22600			NA
AL6G27350			NA
AL6G27740			AT5G16730		Encodes a microtubule-associated protein
AL6G35600			NA
AL6G36730			AT5G25100	TMN9	Endomembrane protein 70 protein family
AL6G40900			NA
AL6G43620			AT4G09900	MES12	METHYL ESTERASE 12 - Encodes a protein predicted to act as a carboxylesterase. It has similarity to the SABP2 methyl salicylate esterase from tobacco. This protein does not act on methyl IAA, methyl JA, MeSA, MeGA4, or MEGA9 in vitro
AL6G47130			NA
AL6G48280			AT4G04790		Tetratricopeptide repeat (TPR)-like superfamily protein
AL7G11450			AT4G39420		spatacsin carboxy-terminus protein
AL7G12790			NA
AL7G15380			AT4G35730	ISTL3	IST1-LIKE 3 - Regulator of Vps4 activity in the MVB pathway protein
AL7G16980			AT4G34290	SWIB3	SWIB/MDM2 domain superfamily protein
AL7G17410			AT4G33980	COR28	COLD-REGULATED GENE 28, hypothetical protein
AL7G23210			AT4G29250		HXXXD-type acyl-transferase family protein
AL7G30040			AT4G23430	TIC32-IVA	TRANSLOCON AT THE INNER ENVELOPE MEMBRANE OF CHLOROPLASTS 32-IVA - NAD(P)-binding Rossmann-fold superfamily protein
AL7G31140			NA
AL7G34040			AT4G19905	LCR38	LOW-MOLECULAR-WEIGHT CYSTEINE-RICH 38 - Encodes a member of a family of small,secreted, cysteine rich protein with sequence similarity to the PCP (pollen coat protein) gene family
AL7G35580			NA
AL7G37240			NA
AL7G40870			AT3G22380	TIC	TIME FOR COFFEE - Encodes a nucleus-acting plant-specific clock regulator working close to the central oscillator and affecting the circadian gating of light responses. Circadian gating is the alteration of circadian phase according to the photoperiod of the entraining day/light cycle and the rhythmic antagonism of light responses in the early subjective night. TIC differentially regulates CCA1 a…
AL7G41030			AT4G14820		Pentatricopeptide repeat (PPR) superfamily protein
AL7G43970			NA
AL7G47850			AT5G41550		Disease resistance protein (TIR-NBS-LRR class) family
AL7G48270			AT5G41690		RNA-binding (RRM/RBD/RNP motifs) family protein
AL7G49790			NA
AL7G50110			AT5G39980	EMB3140, EMBRYO LETHAL 3140, PDM3, PIGMENT-DEFECTIVE MUTANT3	PDM3 belongs to the P subfamily of PPR proteins.Mutants have defective chloroplasts and accumulates unspliced plastid RNAs suggesting a role in RNA splicing.
AL8G10880			NA
AL8G14410			AT5G45010	DSS1(V)	DSS1 homolog on chromosome V
AL8G20300			AT5G48040		Ubiquitin carboxyl-terminal hydrolase family protein
AL8G24280			NA
AL8G25080			AT5G50890		alpha/beta-Hydrolases superfamily protein
AL8G32170			AT5G56440		F-box/RNI-like/FBD-like domains-containing protein
AL8G36140			NA
AL8G39540			NA
