# Supplementary material for: Drivers of linkage disequilibrium across a species’ geographic range
Source: PLoS Genet. 2021 Mar 26;17(3):e1009477. doi: 10.1371/journal.pgen.1009477 (PMC8026057; doi:10.1371/journal.pgen.1009477)
Supplement: S3 Table — Given are the adjusted p-values and the GO terms associated with a particular gene. Where available the homolog of each gene in A. thaliana with the respective gene names and gene description is given. Genes and GO terms in bold are shared with the outlier genes for range expansion. Genes highlighted in green have a known function related to growth in A. thaliana. (XLSX) [file pgen.1009477.s010.xlsx]

## Sheet: S11 Table
S3 Table : Genes that show a significant relationship between mating system shifts and LD following a FDR correction for multiple testing. Given are the adjusted p-values and the GO terms associated with a particular gene. Where available the homolog of each gene in A. thaliana with the respective gene names and gene description is given. Genes and GO terms in bold are shared with the outlier gen…
Color code	Trait category
Green	Growth/Maturation
Gene ID	GO term	GO description	A. thaliana homolog	Other names	Description
AL1G24110	GO:0000462	Any process involved in the maturation of a precursor Small SubUnit (SSU) ribosomal RNA (rRNA) molecule into a mature SSU-rRNA molecule from the pre-rRNA molecule originally produced as a tricistronic rRNA transcript that contains the Small Subunit (SSU) rRNA, 5.8S rRNA, and the Large Subunit (LSU) in that order from 5' to 3' along the primary transcript.	AT1G12650	RRP36	ribosomal RNA-processing protein 36
	GO:0042254	A cellular process that results in the biosynthesis of constituent macromolecules, assembly, and arrangement of constituent parts of ribosome subunits; includes transport to the sites of protein synthesis.
	GO:0006364	Any process involved in the conversion of a primary ribosomal RNA (rRNA) transcript into one or more mature rRNA molecules.
	GO:0051604	Any process leading to the attainment of the full functional capacity of a protein.
	GO:0000398	The joining together of exons from one or more primary transcripts of messenger RNA (mRNA) and the excision of intron sequences, via a spliceosomal mechanism, so that mRNA consisting only of the joined exons is produced.
AL1G48560			AT1G34060	TAR4	Pyridoxal phosphate (PLP)-dependent transferases superfamily protein
AL1G49060	GO:0008150	A biological process represents a specific objective that the organism is genetically programmed to achieve. Biological processes are often described by their outcome or ending state, e.g., the biological process of cell division results in the creation of two daughter cells (a divided cell) from a single parent cell. A biological process is accomplished by a particular set of molecular functions…	AT1G34570		Essential protein Yae1
AL1G61590			AT1G53190	TEAR1	Encodes a RING-type E3 ligase that positively regulates CIN-like TCP activity to promote leaf development by mediating the degradation of the TCP repressor TIE1.
AL1G13570			AT1G03960		Calcium-binding EF hand family protein
AL2G16030			AT1G60570		Galactose oxidase/kelch repeat superfamily protein
AL2G16290			AT1G60410		A paternally expressed imprinted gene
AL2G17420			AT1G58390		Disease resistance protein (CC-NBS-LRR class) family
AL3G47040	GO:0008270	Interacting selectively and non-covalently with zinc (Zn) ions.	NA
	GO:0046872	Interacting selectively and non-covalently with any metal ion.
	GO:0005515	Interacting selectively and non-covalently with any protein or protein complex (a complex of two or more proteins that may include other nonprotein molecules).
AL5G31210	GO:0015031	The directed movement of proteins into, out of or within a cell, or between cells, by means of some agent such as a transporter or pore.	AT3G50860	AP-3 ALPHA	Clathrin adaptor complex small chain family protein
	GO:0006886	The directed movement of proteins in a cell, including the movement of proteins between specific compartments or structures within a cell, such as organelles of a eukaryotic cell.
	GO:0016192	A cellular transport process in which transported substances are moved in membrane-bounded vesicles; transported substances are enclosed in the vesicle lumen or located in the vesicle membrane. The process begins with a step that directs a substance to the forming vesicle, and includes vesicle budding and coating. Vesicles are then targeted to, and fuse with, an acceptor membrane.
	GO:0006810	The directed movement of substances (such as macromolecules, small molecules, ions) or cellular components (such as complexes and organelles) into, out of or within a cell, or between cells, or within a multicellular organism by means of some agent such as a transporter, pore or motor protein.
AL6G11340	GO:0051726	Any process that modulates the rate or extent of progression through the cell cycle.	AT5G02110	CYCD7	Encodes CYCLIN D7;1. Overexpression of CYCD7;1 induces cell proliferation and cell enlargement in the embryo and endosperm leading to overgrowth.
	GO:0051301	The process resulting in division and partitioning of components of a cell to form more cells; may or may not be accompanied by the physical separation of a cell into distinct, individually membrane-bounded daughter cells.
	GO:0009793	The process whose specific outcome is the progression of the embryo over time, from zygote formation to the end of seed dormancy. An example of this process is found in Arabidopsis thaliana.
	GO:0007049	The progression of biochemical and morphological phases and events that occur in a cell during successive cell replication or nuclear replication events. Canonically, the cell cycle comprises the replication and segregation of genetic material followed by the division of the cell, but in endocycles or syncytial cells nuclear replication or nuclear division may not be followed by cell division.
AL6G46650	GO:0008150	A biological process represents a specific objective that the organism is genetically programmed to achieve. Biological processes are often described by their outcome or ending state, e.g., the biological process of cell division results in the creation of two daughter cells (a divided cell) from a single parent cell. A biological process is accomplished by a particular set of molecular functions…	AT4G11911		STAY-GREEN-like protein
AL6G48680			NA
AL7G21400	GO:0055114	A metabolic process that results in the removal or addition of one or more electrons to or from a substance, with or without the concomitant removal or addition of a proton or protons.	AT4G30720	PDE327	Encodes a putative oxidoreductase/electron carrier detected in the chloroplast stroma that is essential to ensure a correct electron flow through the photosynthetic chain and, hence, photosynthesis efficiency and normal growth.
	GO:0015979	The synthesis by organisms of organic chemical compounds, especially carbohydrates, from carbon dioxide (CO2) using energy obtained from light rather than from the oxidation of chemical compounds.
AL7G22760			NA
AL7G32500	GO:0031145	The chemical reactions and pathways resulting in the breakdown of a protein or peptide by hydrolysis of its peptide bonds, initiated by the covalent attachment of ubiquitin, with ubiquitin-protein ligation catalyzed by the anaphase-promoting complex, and mediated by the proteasome.	AT4G21530	APC4	Transducin/WD40 repeat-like superfamily protein
	GO:0030071	Any process that modulates the frequency, rate or extent of the cell cycle process in which a cell progresses from metaphase to anaphase during mitosis, triggered by the activation of the anaphase promoting complex by Cdc20/Sleepy homolog which results in the degradation of Securin.
	GO:0009793	The process whose specific outcome is the progression of the embryo over time, from zygote formation to the end of seed dormancy. An example of this process is found in Arabidopsis thaliana.
	GO:0007067	Progression through the phases of the mitotic cell cycle, the most common eukaryotic cell cycle, which canonically comprises four successive phases called G1, S, G2, and M and includes replication of the genome and the subsequent segregation of chromosomes into daughter cells. In some variant cell cycles nuclear replication or nuclear division may not be followed by cell division, or G1 and G2 ph…
	GO:0051301	The process resulting in division and partitioning of components of a cell to form more cells; may or may not be accompanied by the physical separation of a cell into distinct, individually membrane-bounded daughter cells.
	GO:0016567	The process in which one or more ubiquitin groups are added to a protein.
	GO:0048481	The process whose specific outcome is the progression of the ovule over time, from its formation to the mature structure. The ovule is the structure in seed plants enclosing the female gametophyte, and is composed of the nucellus, one or two integuments, and the funiculus; it develops into the seed.
AL7G32710	GO:0048544	The process, involving the sharing and interaction of the single locus incompatibility haplotypes, involved in the recognition or rejection of the self pollen by cells in the stigma. This process ensures out-breeding in certain plant species.	AT4G21380	ARK3	Encodes a putative receptor-like serine/threonine protein kinases that is similar to Brassica self-incompatibility (S) locus
	GO:0009755	A series of molecular signals mediated by the detection of a hormone.
	GO:0006468	The process of introducing a phosphate group on to a protein.
	GO:0046777	The phosphorylation by a protein of one or more of its own amino acid residues (cis-autophosphorylation), or residues on an identical protein (trans-autophosphorylation).
	GO:0007178	A series of molecular signals initiated by the binding of an extracellular ligand to a receptor on the surface of the target cell where the receptor possesses serine/threonine kinase activity, and ending with regulation of a downstream cellular process, e.g. transcription.
AL7G38210			NA
AL7G38270	GO:0006508	The hydrolysis of proteins into smaller polypeptides and/or amino acids by cleavage of their peptide bonds.	AT4G16563		Eukaryotic aspartyl protease family protein
	GO:0030163	The chemical reactions and pathways resulting in the breakdown of a protein by the destruction of the native, active configuration, with or without the hydrolysis of peptide bonds.
AL7G48900	GO:0006303	The repair of a double-strand break in DNA in which the two broken ends are rejoined with little or no sequence complementarity. Information at the DNA ends may be lost due to the modification of broken DNA ends. This term covers instances of separate pathways, called classical (or canonical) and alternative nonhomologous end joining (C-NHEJ and A-NHEJ). These in turn may further branch into sub-…	AT5G40820	ATATR, ATR, ATRAD3	ARABIDOPSIS THALIANA ATAXIA TELANGIECTASIA-MUTATED AND RAD3-RELATED - Encodes a Arabidopsis ortholog of the ATR protein kinase that is involved in a wide range of responses to DNA damage and plays a central role in cell-cycle regulation. Dominant loss of function alleles identified as suppressors of ALS also exhibit increased tolerance to aluminum.
	GO:0000724	The error-free repair of a double-strand break in DNA in which the broken DNA molecule is repaired using homologous sequences. A strand in the broken DNA searches for a homologous region in an intact chromosome to serve as the template for DNA synthesis. The restoration of two intact DNA molecules results in the exchange, reciprocal or nonreciprocal, of genetic material between the intact DNA mol…
	GO:0033044	Any process that modulates the frequency, rate or extent of a process involved in the formation, arrangement of constituent parts, or disassembly of a chromosome.
	GO:0006281	The process of restoring DNA after damage. Genomes are subject to damage by chemical and physical agents in the environment (e.g. UV and ionizing radiations, chemical mutagens, fungal and bacterial toxins, etc.) and by free radicals or alkylating agents endogenously generated in metabolism. DNA is also damaged because of errors during its replication. A variety of different DNA repair pathways ha…
	GO:0007126	Progression through the phases of the meiotic cell cycle, in which canonically a cell replicates to produce four offspring with half the chromosomal content of the progenitor cell via two nuclear divisions.
	GO:0010332	Any process that results in a change in state or activity of a cell or an organism (in terms of movement, secretion, enzyme production, gene expression, etc.) as a result of a gamma radiation stimulus. Gamma radiation is a form of electromagnetic radiation (EMR) or light emission of a specific frequency produced from sub-atomic particle interaction, such as electron-positron annihilation and radi…
	GO:0043247	Any process that occur in response to the presence of critically short or damaged telomeres.
	GO:0032204	Any process that modulates the frequency, rate or extent of a process that affects and monitors the activity of telomeric proteins and the length of telomeric DNA.
	GO:0007004	The maintenance of proper telomeric length by the addition of telomeric repeats by telomerase.
	GO:0010044	Any process that results in a change in state or activity of a cell or an organism (in terms of movement, secretion, enzyme production, gene expression, etc.) as a result of an aluminum ion stimulus.
	GO:0032504	The biological process in which new individuals are produced by one or two multicellular organisms. The new individuals inherit some proportion of their genetic material from the parent or parents.
AL8G13000			NA
AL8G21610			NA
AL8G29040			AT5G53930		transcriptional regulator ATRX-like protein
